# Supplementary material for: Exotic-looking Neotropical Tischeriidae (Lepidoptera) and their host plants
Source: Zookeys. 2020 Sep 21;970:117–58. doi: 10.3897/zookeys.970.54801 (PMC7522113; doi:10.3897/zookeys.970.54801)
Supplement: XML Treatment for Astrotischeria jociui [file zookeys.970.54801-treatment1.xml]

<!DOCTYPE tp:taxon-treatment
  PUBLIC "-//TaxonX//DTD Taxonomic Treatment Publishing DTD v0 20100105//EN" "tax-treatment-NSO.dtd">
<tp:taxon-treatment xmlns:tp="http://www.plazi.org/taxpub"><tp:treatment-meta><kwd-group><label>Taxon classification</label><kwd><named-content xmlns:xlink="http://www.w3.org/1999/xlink" content-type="kingdom">Animalia</named-content></kwd><kwd><named-content xmlns:xlink="http://www.w3.org/1999/xlink" content-type="order">Lepidoptera</named-content></kwd><kwd><named-content xmlns:xlink="http://www.w3.org/1999/xlink" content-type="family">Tischeriidae</named-content></kwd></kwd-group><mixed-citation publication-type="journal"><person-group><name><surname>Stonis</surname><given-names>Jonas R.</given-names></name><name><surname>Diškus</surname><given-names>Arūnas</given-names></name><name><surname>Remeikis</surname><given-names>Andrius</given-names></name><name><surname>Solis</surname><given-names>M. Alma</given-names></name><name><surname>Katinas</surname><given-names>Liliana</given-names></name></person-group><article-title>Exotic-looking Neotropical <tp:taxon-name><tp:taxon-name-part taxon-name-part-type="family">Tischeriidae</tp:taxon-name-part></tp:taxon-name> (<tp:taxon-name><tp:taxon-name-part taxon-name-part-type="order">Lepidoptera</tp:taxon-name-part></tp:taxon-name>) and their host plants</article-title><source>Zookeys</source><day>21</day><month>9</month><year>2020</year><volume>970</volume><fpage>117</fpage><lpage>158</lpage><pub-id pub-id-type="doi">10.3897/zookeys.970.54801</pub-id></mixed-citation></tp:treatment-meta><tp:nomenclature><tp:taxon-name><object-id xmlns:xlink="http://www.w3.org/1999/xlink" content-type="arpha" xlink:type="simple">D85686D0-B407-5D80-8227-694ECDBBA0D8</object-id>
            <tp:taxon-name-part taxon-name-part-type="genus" reg="Astrotischeria">Astrotischeria</tp:taxon-name-part>
            <tp:taxon-name-part taxon-name-part-type="species" reg="jociui">jociui</tp:taxon-name-part>
            <object-id xmlns:xlink="http://www.w3.org/1999/xlink" content-type="zoobank" xlink:type="simple">http://zoobank.org/FB1D5882-9D68-4613-9E67-6CFDABED85F8</object-id>
          </tp:taxon-name><tp:taxon-authority>Diškus &amp; Stonis</tp:taxon-authority><tp:taxon-status xmlns:xlink="http://www.w3.org/1999/xlink" xlink:type="simple">sp. nov.</tp:taxon-status><xref ref-type="fig" rid="F3">Figs 15–18</xref><xref ref-type="fig" rid="F6">, 38</xref><xref ref-type="fig" rid="F6">, 39</xref><xref ref-type="fig" rid="F8">, 50–59</xref><xref ref-type="fig" rid="F9">, 60–67</xref></tp:nomenclature><tp:treatment-sec sec-type="Holotype" id="SECID0EPCAE"><title>Holotype.</title><p>male, pinned, with genitalia slide AD999. Labels: Peru, Urubamba Province, near Machu Picchu, <named-content xmlns:xlink="http://www.w3.org/1999/xlink" content-type="dwc:verbatimCoordinates" xlink:type="simple"><named-content content-type="geo-json" specific-use="{&#34;type&#34;:&#34;Point&#34;,&#34;coordinates&#34;:[-72.536111,-13.163333]}" id="NCID0EYCAE" xlink:type="simple">13°9'48"S, 72°32'10"W</named-content></named-content>, elevation 2160 m, mining larva on <italic><tp:taxon-name><tp:taxon-name-part taxon-name-part-type="genus" reg="Wissadula">Wissadula</tp:taxon-name-part></tp:taxon-name></italic> sp. (<tp:taxon-name><tp:taxon-name-part taxon-name-part-type="family">Malvaceae</tp:taxon-name-part></tp:taxon-name>), 19 Oct 2008, field card no. 4945, A. Diškus (<named-content xmlns:xlink="http://www.w3.org/1999/xlink" content-type="dwc:institutional_code" xlink:type="simple">ZIN</named-content>).</p></tp:treatment-sec><tp:treatment-sec sec-type="diagnosis" id="SECID0EODAE"><title>Diagnosis.</title><p>Externally, this new species can be confused with some other speckled <italic><tp:taxon-name><tp:taxon-name-part taxon-name-part-type="genus" reg="Astrotischeria">Astrotischeria</tp:taxon-name-part></tp:taxon-name></italic> species, including the species described below. In the male genitalia, the unique shape of the bifid dorsal processes of valva (Figs <xref ref-type="fig" rid="F8">51</xref>, <xref ref-type="fig" rid="F8">56</xref>, <xref ref-type="fig" rid="F8">57</xref>) and the unusually complex, angular apex of phallus with ventral spines (Figs <xref ref-type="fig" rid="F8">52–55</xref>, <xref ref-type="fig" rid="F8">59</xref>) distinguishes <italic><tp:taxon-name><tp:taxon-name-part taxon-name-part-type="genus" reg="Astrotischeria">A.</tp:taxon-name-part> <tp:taxon-name-part taxon-name-part-type="species" reg="jociui">jociui</tp:taxon-name-part></tp:taxon-name></italic> sp. nov. from all known congeneric species. In the female genitalia, the combination of wide processes of the prela (Figs <xref ref-type="fig" rid="F9">61</xref>, <xref ref-type="fig" rid="F9">63</xref>) and proximally very long and slender corpus bursae differentiate the new species from other <italic><tp:taxon-name><tp:taxon-name-part taxon-name-part-type="genus" reg="Astrotischeria">Astrotischeria</tp:taxon-name-part></tp:taxon-name></italic> taxa. This species is also distinctive because no other species in this genus is known to feed on <italic><tp:taxon-name><tp:taxon-name-part taxon-name-part-type="genus" reg="Wissadula">Wissadula</tp:taxon-name-part></tp:taxon-name></italic> Medik. (<tp:taxon-name><tp:taxon-name-part taxon-name-part-type="family">Malvaceae</tp:taxon-name-part></tp:taxon-name>), except for the South American <italic><tp:taxon-name><tp:taxon-name-part taxon-name-part-type="genus" reg="Astrotischeria">Astrotischeria</tp:taxon-name-part> <tp:taxon-name-part taxon-name-part-type="species" reg="ochrimaculosa">ochrimaculosa</tp:taxon-name-part></tp:taxon-name></italic> Diškus, Stonis &amp; Vargas, which possesses very different male genitalia (see <xref ref-type="bibr" rid="B38">Stonis et al. 2019b</xref>).</p></tp:treatment-sec><tp:treatment-sec sec-type="description" id="SECID0EEGAE"><title>Description.</title><p><bold>Male</bold> (Fig. <xref ref-type="fig" rid="F6">38</xref>). Forewing length 3.5–3.8 mm; wingspan 7.7–8.1 mm (n = 2). Head: frons and pecten ochre; frontal tuft and collar comprised of ochre and grey, ochre-tipped scales; antenna longer than one half the length of forewing; flagellum ochre, annulated with grey scales in proximal quarter, but grey distally. Tegula and thorax covered with ochre and grey, ochre-tipped scales. Forewing ochre to pale ochre, apically speckled with grey, ochre-tipped scales; fringe grey; forewing underside dark brown-grey, without spots or androconia. Hindwing and fringe grey on upper side and underside, without androconia. Legs dark brownish grey, with some ochre scales, especially numerous on underside and tarsi. Abdomen grey with some green and purple iridescence on upper side, brownish grey, with some pale ochre scales on underside; genital plates pale grey; anal tufts long, dark grey.</p><p><bold><italic>Male genitalia</italic></bold> (Figs <xref ref-type="fig" rid="F8">50</xref>–<xref ref-type="fig" rid="F9">60</xref>) with capsule 870–950 µm long, 500–510 µm wide. Uncus (Figs <xref ref-type="fig" rid="F8">50</xref>, <xref ref-type="fig" rid="F8">56</xref>) comprised of two long, slender lobes. Socii small, paired, membranous. Valva (Figs <xref ref-type="fig" rid="F8">50</xref>, <xref ref-type="fig" rid="F8">51</xref>, <xref ref-type="fig" rid="F8">56–58</xref>) ca. 610–620 µm long (excluding the basal process); dorsal lobe (Figs <xref ref-type="fig" rid="F8">51</xref>, <xref ref-type="fig" rid="F8">56</xref>) greatly developed, bifid, curved dorsally; ventral lobe of valva with a unique spine-like process (Figs <xref ref-type="fig" rid="F8">56</xref>, <xref ref-type="fig" rid="F8">57</xref>, <xref ref-type="fig" rid="F9">60</xref>). Anellus mostly membranous, thickened only laterally (Fig. <xref ref-type="fig" rid="F8">51</xref>). Vinculum rounded distally (Fig. <xref ref-type="fig" rid="F8">50</xref>). Phallus (Fig. <xref ref-type="fig" rid="F8">59</xref>) ca. 505–520 µm long, apically very complex, angular (Fig. <xref ref-type="fig" rid="F8">55</xref>), with a pair of spine-like processes (Figs <xref ref-type="fig" rid="F8">52–54</xref>).</p><p><bold>Female</bold> (Fig. <xref ref-type="fig" rid="F6">39</xref>). Forewing length 2.8–3.1 mm; wingspan 6.2–6.8 mm (n = 2). Head similar to male, but frons and palpus pale ochre. Thorax similar to male, but thorax and forewing tend to be slightly darker and dark scales less contrast to main color of forewing. Abdomen similar to male, but without anal tufts, and with a protruding slender ovipositor.</p><p><bold><italic>Female genitalia</italic></bold> (Figs <xref ref-type="fig" rid="F9">61–67</xref>) ca. 2550 µm long. Ovipositor lobes large (Figs <xref ref-type="fig" rid="F9">63–65</xref>), clothed with peg-like setae. Posterior apophyses slightly shorter than anterior ones (Figs <xref ref-type="fig" rid="F9">61</xref>, <xref ref-type="fig" rid="F9">63</xref>); prela comprised of three pairs of unique projections (Figs <xref ref-type="fig" rid="F9">61</xref>, <xref ref-type="fig" rid="F9">63</xref>). Corpus bursae with very slender and long (1020 µm) proximal part (Fig. <xref ref-type="fig" rid="F9">62</xref>) and oval main body (Fig. <xref ref-type="fig" rid="F9">67</xref>); pectination indistinctive. Ductus spermathaecae with many large coils (Fig. <xref ref-type="fig" rid="F9">66</xref>).</p></tp:treatment-sec><tp:treatment-sec sec-type="Bionomics" id="SECID0EOKAE"><title>Bionomics.</title><p>(Figs <xref ref-type="fig" rid="F3">15–18</xref>). Host plant is <italic><tp:taxon-name><tp:taxon-name-part taxon-name-part-type="genus" reg="Wissadula">Wissadula</tp:taxon-name-part> <tp:taxon-name-part taxon-name-part-type="species" reg="excelsior">excelsior</tp:taxon-name-part></tp:taxon-name></italic> (Cav.) C. Presl., <tp:taxon-name><tp:taxon-name-part taxon-name-part-type="family">Malvaceae</tp:taxon-name-part></tp:taxon-name> (Fig. <xref ref-type="fig" rid="F3">15</xref>). Larvae mine leaves in October. The blotch-like mine (Figs <xref ref-type="fig" rid="F3">17</xref>, <xref ref-type="fig" rid="F3">18</xref>) is irregular, usually white, fully transparent, without frass. Adults occur in late October – November.</p></tp:treatment-sec><tp:treatment-sec sec-type="distribution" id="SECID0EULAE"><title>Distribution.</title><p>This species is known from a single locality in Peru, Urubamba Province, near Machu Picchu, at the elevation 2000–2200 m (Fig. <xref ref-type="fig" rid="F3">16</xref>), but the host plants have a much wider distribution (see Discussion).</p></tp:treatment-sec><tp:treatment-sec sec-type="etymology" id="SECID0E5LAE"><title>Etymology.</title><p>The species is named in honor of Mr. Modestas Jocius (Vilnius, Lithuania), recognizing his understanding, continued support, and enthusiasm for biodiversity inventories in tropical countries.</p></tp:treatment-sec><tp:treatment-sec sec-type="material" id="SECID0EDMAE"><title>Other material examined.</title><p>4 ♂, 4 ♀, paratypes: Peru, Urubamba Province, near Machu Picchu, <named-content xmlns:xlink="http://www.w3.org/1999/xlink" content-type="dwc:verbatimCoordinates" xlink:type="simple"><named-content content-type="geo-json" specific-use="{&#34;type&#34;:&#34;Point&#34;,&#34;coordinates&#34;:[-72.536111,-13.163333]}" id="NCID0EMMAE" xlink:type="simple">13°9'48"S, 72°32'10"W</named-content></named-content>, elevation 2160 m, mining larvae on <italic><tp:taxon-name><tp:taxon-name-part taxon-name-part-type="genus" reg="Wissadula">Wissadula</tp:taxon-name-part></tp:taxon-name></italic> sp. (<tp:taxon-name><tp:taxon-name-part taxon-name-part-type="family">Malvaceae</tp:taxon-name-part></tp:taxon-name>), 19 Oct 2008, field card no. 4945, A. Diškus, genitalia slide nos AD922♂ (from adult in pupal skin, no moths preserved), AD976♂ (from adult in pupal skin, no moths preserved), AD997♀ (from adult in pupal skin, no moths preserved), AD977♂ (from adult in pupal skin, no moths preserved), AD978♀ (<named-content xmlns:xlink="http://www.w3.org/1999/xlink" content-type="dwc:institutional_code" xlink:type="simple">ZIN</named-content>).</p></tp:treatment-sec><tp:treatment-sec><!--Section generated to contain objects referenced in tp:taxon-treatment.--><fig id="F3" position="float" orientation="portrait"><object-id xmlns:xlink="http://www.w3.org/1999/xlink" content-type="doi" xlink:type="simple">10.3897/zookeys.970.54801.figures15-21</object-id><object-id xmlns:xlink="http://www.w3.org/1999/xlink" content-type="arpha" xlink:type="simple">9710EFE5-6BA8-5697-8A33-59E4C8767D09</object-id><label>Figures 15–21.</label><caption><p>Bionomics of new species. <bold>15</bold><italic><tp:taxon-name><tp:taxon-name-part taxon-name-part-type="genus" reg="Astrotischeria">Astrotischeria</tp:taxon-name-part> <tp:taxon-name-part taxon-name-part-type="species" reg="jociui">jociui</tp:taxon-name-part></tp:taxon-name></italic> sp. nov., host plant <italic><tp:taxon-name><tp:taxon-name-part taxon-name-part-type="genus" reg="Wissadula">Wissadula</tp:taxon-name-part> <tp:taxon-name-part taxon-name-part-type="species" reg="excelsior">excelsior</tp:taxon-name-part></tp:taxon-name></italic> (Cav.) C. Presl., <tp:taxon-name><tp:taxon-name-part taxon-name-part-type="family">Malvaceae</tp:taxon-name-part></tp:taxon-name><bold>16</bold> same, habitat, elevation 2160 m, near Machu Picchu, Urubamba Province, Peru <bold>17, 18</bold> same, leaf mines on <italic><tp:taxon-name><tp:taxon-name-part taxon-name-part-type="genus" reg="Wissadula">Wissadula</tp:taxon-name-part> <tp:taxon-name-part taxon-name-part-type="species" reg="excelsior">excelsior</tp:taxon-name-part></tp:taxon-name></italic><bold>19</bold><italic><tp:taxon-name><tp:taxon-name-part taxon-name-part-type="genus" reg="Paratischeria">Paratischeria</tp:taxon-name-part> <tp:taxon-name-part taxon-name-part-type="species" reg="suprafasciata">suprafasciata</tp:taxon-name-part></tp:taxon-name></italic> sp. nov., host plant <italic><tp:taxon-name><tp:taxon-name-part taxon-name-part-type="genus" reg="Allophylus">Allophylus</tp:taxon-name-part> <tp:taxon-name-part taxon-name-part-type="species" reg="edulis">edulis</tp:taxon-name-part></tp:taxon-name></italic> (A. St.-Hil., A. Juss. &amp; Cambess.) Hieron. ex Niederl., <tp:taxon-name><tp:taxon-name-part taxon-name-part-type="family">Sapindaceae</tp:taxon-name-part></tp:taxon-name><bold>20</bold> leaf mine with a pupa <bold>21</bold> leaf mine with a feeding larva.</p></caption><graphic xmlns:xlink="http://www.w3.org/1999/xlink" xlink:href="zookeys-970-117-g003.jpg" position="float" orientation="portrait" xlink:type="simple" id="oo_455137.jpg"><uri content-type="original_file" xlink:type="simple">https://binary.pensoft.net/fig/455137</uri></graphic></fig><fig id="F6" position="float" orientation="portrait"><object-id xmlns:xlink="http://www.w3.org/1999/xlink" content-type="doi" xlink:type="simple">10.3897/zookeys.970.54801.figures38-43</object-id><object-id xmlns:xlink="http://www.w3.org/1999/xlink" content-type="arpha" xlink:type="simple">88C1343A-5865-5763-AC2D-D3A9C783764F</object-id><label>Figures 38–43.</label><caption><p>Adults of <italic><tp:taxon-name><tp:taxon-name-part taxon-name-part-type="genus" reg="Astrotischeria">Astrotischeria</tp:taxon-name-part></tp:taxon-name></italic> spp. <bold>38</bold><italic><tp:taxon-name><tp:taxon-name-part taxon-name-part-type="genus" reg="Astrotischeria">A.</tp:taxon-name-part> <tp:taxon-name-part taxon-name-part-type="species" reg="jociui">jociui</tp:taxon-name-part></tp:taxon-name></italic> sp. nov., male, holotype <bold>39</bold> same, female, paratype <bold>40</bold><italic><tp:taxon-name><tp:taxon-name-part taxon-name-part-type="genus" reg="Astrotischeria">A.</tp:taxon-name-part> <tp:taxon-name-part taxon-name-part-type="species" reg="atlantica">atlantica</tp:taxon-name-part></tp:taxon-name></italic> sp. nov., male, holotype <bold>41</bold> same, female, paratype <bold>42</bold><italic><tp:taxon-name><tp:taxon-name-part taxon-name-part-type="genus" reg="Astrotischeria">A.</tp:taxon-name-part> <tp:taxon-name-part taxon-name-part-type="species" reg="cornuata">cornuata</tp:taxon-name-part></tp:taxon-name></italic> sp. nov., male, holotype <bold>43</bold> same, female, paratype (<named-content xmlns:xlink="http://www.w3.org/1999/xlink" content-type="dwc:institutional_code" xlink:type="simple">ZIN</named-content>).</p></caption><graphic xmlns:xlink="http://www.w3.org/1999/xlink" xlink:href="zookeys-970-117-g006.jpg" position="float" orientation="portrait" xlink:type="simple" id="oo_455140.jpg"><uri content-type="original_file" xlink:type="simple">https://binary.pensoft.net/fig/455140</uri></graphic></fig><fig id="F8" position="float" orientation="portrait"><object-id xmlns:xlink="http://www.w3.org/1999/xlink" content-type="doi" xlink:type="simple">10.3897/zookeys.970.54801.figures50-59</object-id><object-id xmlns:xlink="http://www.w3.org/1999/xlink" content-type="arpha" xlink:type="simple">0E4DE92C-C533-5C02-8FBF-13F16791DE8E</object-id><label>Figures 50–59.</label><caption><p>Male genitalia of <italic><tp:taxon-name><tp:taxon-name-part taxon-name-part-type="genus" reg="Astrotischeria">Astrotischeria</tp:taxon-name-part> <tp:taxon-name-part taxon-name-part-type="species" reg="jociui">jociui</tp:taxon-name-part></tp:taxon-name></italic> sp. nov. <bold>50, 51</bold> capsule with phallus removed, holotype, genitalia slide no. AD999 <bold>52, 53</bold> apex of phallus, paratype, genitalia slide no. AD977 <bold>54</bold> same, genitalia slide no. AD976 <bold>55</bold> same, genitalia slide no. AD922 <bold>56–58</bold> lateral view of capsule, paratype, genitalia slide no. AD977 <bold>59</bold> phallus, general view, paratype, genitalia slide no. AD977 (<named-content xmlns:xlink="http://www.w3.org/1999/xlink" content-type="dwc:institutional_code" xlink:type="simple">ZIN</named-content>).</p></caption><graphic xmlns:xlink="http://www.w3.org/1999/xlink" xlink:href="zookeys-970-117-g008.jpg" position="float" orientation="portrait" xlink:type="simple" id="oo_455142.jpg"><uri content-type="original_file" xlink:type="simple">https://binary.pensoft.net/fig/455142</uri></graphic></fig><fig id="F9" position="float" orientation="portrait"><object-id xmlns:xlink="http://www.w3.org/1999/xlink" content-type="doi" xlink:type="simple">10.3897/zookeys.970.54801.figures60-67</object-id><object-id xmlns:xlink="http://www.w3.org/1999/xlink" content-type="arpha" xlink:type="simple">D2075609-7EB3-5E54-9155-1C28E1C56F53</object-id><label>Figures 60–67.</label><caption><p>Genitalia of <italic><tp:taxon-name><tp:taxon-name-part taxon-name-part-type="genus" reg="Astrotischeria">Astrotischeria</tp:taxon-name-part> <tp:taxon-name-part taxon-name-part-type="species" reg="jociui">jociui</tp:taxon-name-part></tp:taxon-name></italic> sp. nov. <bold>60</bold> male genitalia, valva, lateral view, paratype, genitalia slide no. AD976 <bold>61, 63</bold> female genitalia, paratype, genitalia slide no. AD978, ovipositor lobes and apophyses <bold>62</bold> same, slender part of corpus bursae <bold>64, 65</bold> same, details of ovipositor lobes <bold>66</bold> same, coils of ductus spermathecae <bold>67</bold> same, main body of corpus bursae (<named-content xmlns:xlink="http://www.w3.org/1999/xlink" content-type="dwc:institutional_code" xlink:type="simple">ZIN</named-content>).</p></caption><graphic xmlns:xlink="http://www.w3.org/1999/xlink" xlink:href="zookeys-970-117-g009.jpg" position="float" orientation="portrait" xlink:type="simple" id="oo_455143.jpg"><uri content-type="original_file" xlink:type="simple">https://binary.pensoft.net/fig/455143</uri></graphic></fig></tp:treatment-sec><ref-list><ref id="B38"><mixed-citation xmlns:xlink="http://www.w3.org/1999/xlink" xlink:type="simple"><person-group><name name-style="western"><surname>Stonis</surname><given-names>JR</given-names></name><name name-style="western"><surname>Diškus</surname><given-names>A</given-names></name><name name-style="western"><surname>Vargas</surname><given-names>S</given-names></name></person-group> (<year>2019b</year>) <article-title>Discovery of leaf-mining <tp:taxon-name><tp:taxon-name-part taxon-name-part-type="family">Tischeriidae</tp:taxon-name-part></tp:taxon-name> (<tp:taxon-name><tp:taxon-name-part taxon-name-part-type="order">Lepidoptera</tp:taxon-name-part></tp:taxon-name>) in Colombia and their distribution in the Neotropics.</article-title><source>Zootaxa</source><volume>4638</volume>: <fpage>219</fpage>–<lpage>236</lpage>. <ext-link xlink:type="simple" ext-link-type="doi" xlink:href="10.11646/zootaxa.4638.2.3">https://doi.org/10.11646/zootaxa.4638.2.3</ext-link></mixed-citation></ref></ref-list></tp:taxon-treatment>
