# Supplementary material for: Exotic-looking Neotropical Tischeriidae (Lepidoptera) and their host plants
Source: Zookeys. 2020 Sep 21;970:117–58. doi: 10.3897/zookeys.970.54801 (PMC7522113; doi:10.3897/zookeys.970.54801)
Supplement: XML Treatment for Astrotischeria atlantica [file zookeys.970.54801-treatment2.xml]

<!DOCTYPE tp:taxon-treatment
  PUBLIC "-//TaxonX//DTD Taxonomic Treatment Publishing DTD v0 20100105//EN" "tax-treatment-NSO.dtd">
<tp:taxon-treatment xmlns:tp="http://www.plazi.org/taxpub"><tp:treatment-meta><kwd-group><label>Taxon classification</label><kwd><named-content xmlns:xlink="http://www.w3.org/1999/xlink" content-type="kingdom">Animalia</named-content></kwd><kwd><named-content xmlns:xlink="http://www.w3.org/1999/xlink" content-type="order">Lepidoptera</named-content></kwd><kwd><named-content xmlns:xlink="http://www.w3.org/1999/xlink" content-type="family">Tischeriidae</named-content></kwd></kwd-group><mixed-citation publication-type="journal"><person-group><name><surname>Stonis</surname><given-names>Jonas R.</given-names></name><name><surname>Diškus</surname><given-names>Arūnas</given-names></name><name><surname>Remeikis</surname><given-names>Andrius</given-names></name><name><surname>Solis</surname><given-names>M. Alma</given-names></name><name><surname>Katinas</surname><given-names>Liliana</given-names></name></person-group><article-title>Exotic-looking Neotropical <tp:taxon-name><tp:taxon-name-part taxon-name-part-type="family">Tischeriidae</tp:taxon-name-part></tp:taxon-name> (<tp:taxon-name><tp:taxon-name-part taxon-name-part-type="order">Lepidoptera</tp:taxon-name-part></tp:taxon-name>) and their host plants</article-title><source>Zookeys</source><day>21</day><month>9</month><year>2020</year><volume>970</volume><fpage>117</fpage><lpage>158</lpage><pub-id pub-id-type="doi">10.3897/zookeys.970.54801</pub-id></mixed-citation></tp:treatment-meta><tp:nomenclature><tp:taxon-name><object-id xmlns:xlink="http://www.w3.org/1999/xlink" content-type="arpha" xlink:type="simple">84D2CF54-663C-545B-A6CE-0DA87316EE77</object-id>
            <tp:taxon-name-part taxon-name-part-type="genus" reg="Astrotischeria">Astrotischeria</tp:taxon-name-part>
            <tp:taxon-name-part taxon-name-part-type="species" reg="atlantica">atlantica</tp:taxon-name-part>
            <object-id xmlns:xlink="http://www.w3.org/1999/xlink" content-type="zoobank" xlink:type="simple">http://zoobank.org/24A33F1D-005A-4BB1-AF77-56D5543BD528</object-id>
          </tp:taxon-name><tp:taxon-authority>Diškus &amp; Stonis</tp:taxon-authority><tp:taxon-status xmlns:xlink="http://www.w3.org/1999/xlink" xlink:type="simple">sp. nov.</tp:taxon-status><xref ref-type="fig" rid="F1">Figs 1–9</xref><xref ref-type="fig" rid="F6">, 40</xref><xref ref-type="fig" rid="F6">, 41</xref><xref ref-type="fig" rid="F10">, 68–76</xref><xref ref-type="fig" rid="F11">, 77–80</xref></tp:nomenclature><tp:treatment-sec sec-type="Holotype" id="SECID0E6OAE"><title>Holotype.</title><p>male, pinned, with genitalia slide no. AD969. Labels: Uruguay, Rocha Department, La Paloma, <named-content xmlns:xlink="http://www.w3.org/1999/xlink" content-type="dwc:verbatimCoordinates" xlink:type="simple"><named-content content-type="geo-json" specific-use="{&#34;type&#34;:&#34;Point&#34;,&#34;coordinates&#34;:[-54.217778,-34.661389]}" id="NCID0EIPAE" xlink:type="simple">34°39'41"S, 54°13'4"W</named-content></named-content>, elevation 5 m, mining larva on <italic><tp:taxon-name><tp:taxon-name-part taxon-name-part-type="genus" reg="Baccharis">Baccharis</tp:taxon-name-part> <tp:taxon-name-part taxon-name-part-type="species" reg="spicata">spicata</tp:taxon-name-part></tp:taxon-name></italic> (Lam.) Baill., <tp:taxon-name><tp:taxon-name-part taxon-name-part-type="family">Asteraceae</tp:taxon-name-part></tp:taxon-name>, 26 Feb 2019, field card no. 5303, A. Diškus (<named-content xmlns:xlink="http://www.w3.org/1999/xlink" content-type="dwc:institutional_code" xlink:type="simple">ZIN</named-content>).</p><fig id="F1" position="float" orientation="portrait"><object-id xmlns:xlink="http://www.w3.org/1999/xlink" content-type="doi" xlink:type="simple">10.3897/zookeys.970.54801.figures1-9</object-id><object-id xmlns:xlink="http://www.w3.org/1999/xlink" content-type="arpha" xlink:type="simple">1033A32A-95DD-5684-B5CC-2906671CDE1E</object-id><label>Figures 1–9.</label><caption><p>Bionomics of <italic><tp:taxon-name><tp:taxon-name-part taxon-name-part-type="genus" reg="Astrotischeria">Astrotischeria</tp:taxon-name-part> <tp:taxon-name-part taxon-name-part-type="species" reg="atlantica">atlantica</tp:taxon-name-part></tp:taxon-name></italic> sp. nov. <bold>1</bold> habitat, elevation 5 m, La Paloma, Rocha Department, Uruguay <bold>2–4</bold> host plant <italic><tp:taxon-name><tp:taxon-name-part taxon-name-part-type="genus" reg="Baccharis">Baccharis</tp:taxon-name-part> <tp:taxon-name-part taxon-name-part-type="species" reg="spicata">spicata</tp:taxon-name-part></tp:taxon-name></italic> (Lam.) Baill., <tp:taxon-name><tp:taxon-name-part taxon-name-part-type="family">Asteraceae</tp:taxon-name-part></tp:taxon-name><bold>5–9</bold> leaf mines.</p></caption><graphic xmlns:xlink="http://www.w3.org/1999/xlink" xlink:href="zookeys-970-117-g001.jpg" position="float" orientation="portrait" xlink:type="simple" id="oo_455135.jpg"><uri content-type="original_file" xlink:type="simple">https://binary.pensoft.net/fig/455135</uri></graphic></fig></tp:treatment-sec><tp:treatment-sec sec-type="diagnosis" id="SECID0EQRAE"><title>Diagnosis.</title><p>Externally, this new species can be confused with some other speckled <italic><tp:taxon-name><tp:taxon-name-part taxon-name-part-type="genus" reg="Astrotischeria">Astrotischeria</tp:taxon-name-part></tp:taxon-name></italic> species, including the species described in this paper. <italic><tp:taxon-name><tp:taxon-name-part taxon-name-part-type="genus" reg="Astrotischeria">Astrotischeria</tp:taxon-name-part> <tp:taxon-name-part taxon-name-part-type="species" reg="atlantica">atlantica</tp:taxon-name-part></tp:taxon-name></italic> sp. nov. can be distinguished from similar <italic><tp:taxon-name><tp:taxon-name-part taxon-name-part-type="genus" reg="Astrotischeria">A.</tp:taxon-name-part> <tp:taxon-name-part taxon-name-part-type="species" reg="jociui">jociui</tp:taxon-name-part></tp:taxon-name></italic> sp. nov. (see described above) by the significantly paler color of forewing: in <italic><tp:taxon-name><tp:taxon-name-part taxon-name-part-type="genus" reg="Astrotischeria">A.</tp:taxon-name-part> <tp:taxon-name-part taxon-name-part-type="species" reg="atlantica">atlantica</tp:taxon-name-part></tp:taxon-name></italic> forewing is cream to pale yellowish ochre, in <italic><tp:taxon-name><tp:taxon-name-part taxon-name-part-type="genus" reg="Astrotischeria">A.</tp:taxon-name-part> <tp:taxon-name-part taxon-name-part-type="species" reg="jociui">jociui</tp:taxon-name-part></tp:taxon-name></italic> is ochre. In the male genitalia, the shape of dorsal processes of the valva with unique folds (Fig. <xref ref-type="fig" rid="F10">75</xref>) and the presence of additional lobes on the uncus (Figs <xref ref-type="fig" rid="F10">68</xref>, <xref ref-type="fig" rid="F10">69</xref>) distinguish <italic><tp:taxon-name><tp:taxon-name-part taxon-name-part-type="genus" reg="Astrotischeria">A.</tp:taxon-name-part> <tp:taxon-name-part taxon-name-part-type="species" reg="atlantica">atlantica</tp:taxon-name-part></tp:taxon-name></italic> sp. nov. from all known congeneric species. In the female genitalia, the presence of a highly modified ovipositor (Fig. <xref ref-type="fig" rid="F11">78</xref>) differentiates this new species from other <italic><tp:taxon-name><tp:taxon-name-part taxon-name-part-type="genus" reg="Astrotischeria">Astrotischeria</tp:taxon-name-part></tp:taxon-name></italic> taxa. This species is also distinctive because no other species in this genus is known to feed on <italic><tp:taxon-name><tp:taxon-name-part taxon-name-part-type="genus" reg="Baccharis">Baccharis</tp:taxon-name-part> <tp:taxon-name-part taxon-name-part-type="species" reg="spicata">spicata</tp:taxon-name-part></tp:taxon-name></italic> (Lam.) Baill. (<tp:taxon-name><tp:taxon-name-part taxon-name-part-type="family">Asteraceae</tp:taxon-name-part></tp:taxon-name>).</p></tp:treatment-sec><tp:treatment-sec sec-type="description" id="SECID0E2UAE"><title>Description.</title><p><bold>Male</bold> (Fig. <xref ref-type="fig" rid="F6">40</xref>). Forewing length 3.6–4.2 mm; wingspan 7.7–9.3 mm (n = 2). Head: frons and pecten golden cream; frontal tuft glossy cream distally, ochre-grey proximally; collar ochre-grey; antenna slightly longer than one half the length of forewing; flagellum yellowish cream proximally, pale yellowish grey distally. Tegula yellowish grey, distally cream; thorax yellowish cream. Forewing cream to pale yellowish ochre, irregularly speckled with grey and pale grey scales, apically also with some black scales; fringe pale grey, with fringe line comprised of black scales; forewing underside pale ochre-grey to brownish cream, without spots or androconia. Hindwing glossy greyish cream to cream on upper side, pale grey on underside, without androconia, but sometimes with a dark line of grey scales along one third of the fold; fringe cream. Foreleg pale grey or blackish grey on upper side, midleg and hindleg ochre cream to cream, with some pale grey scales on upper side and spurs. Abdomen yellow cream, distally pale grey on upper side, pale ochre with some grey scales on underside; genital plates large, covered with long, yellow cream scales; anal tufts long, merged into one, cream.</p><p><bold><italic>Male genitalia</italic></bold> (Figs <xref ref-type="fig" rid="F10">68–76</xref>) with capsule 1120 µm long, 730 µm wide. Uncus (Figs <xref ref-type="fig" rid="F10">68–71</xref>) comprised of two short, triangular lobes (Fig. <xref ref-type="fig" rid="F10">71</xref>) and two long, slender lobes (Fig. <xref ref-type="fig" rid="F10">70</xref>); the latter possess a unique lobe-like process (Figs <xref ref-type="fig" rid="F10">68</xref>, <xref ref-type="fig" rid="F10">69</xref>). Socii small, paired, membranous. Valva (Figs <xref ref-type="fig" rid="F10">72</xref>, <xref ref-type="fig" rid="F10">75</xref>) ca. 730 µm long; dorsal lobe (Figs <xref ref-type="fig" rid="F10">72</xref>, <xref ref-type="fig" rid="F10">75</xref>) greatly developed, with folds distally (Fig. <xref ref-type="fig" rid="F10">75</xref>); ventral lobe of valva slender. Anellus mostly membranous, thickened only laterally (Fig. <xref ref-type="fig" rid="F10">75</xref>). Vinculum rounded distally (Fig. <xref ref-type="fig" rid="F10">72</xref>). Phallus ca. 970 µm long, apically bifid, with hook-like apices (Fig. <xref ref-type="fig" rid="F10">73</xref>).</p><p><bold>Female</bold> (Fig. <xref ref-type="fig" rid="F6">41</xref>). Forewing length 3.6–4.3 mm; wingspan 7.7–9.4 mm (n = 2). Similar to male, but thorax and forewing tend to be paler, i.e., less speckled with grey scales. Anal tuft long, ochre cream; ovipositor slightly protruding. Otherwise, identical with male.</p><p><bold><italic>Female genitalia</italic></bold> (Figs <xref ref-type="fig" rid="F11">77–80</xref>) ca. 3410 µm long. Ovipositor lobes modified into a unique (among <tp:taxon-name><tp:taxon-name-part taxon-name-part-type="family">Tischeriidae</tp:taxon-name-part></tp:taxon-name>) plate-like ovipositor without peg-like setae (Fig. <xref ref-type="fig" rid="F11">78</xref>); second pair of ovipositor lobes large, with numerous long setae. Posterior apophyses shorter than anterior ones (Fig. <xref ref-type="fig" rid="F11">79</xref>); prela comprised of three pairs of unique projections (Fig. <xref ref-type="fig" rid="F11">79</xref>). Corpus bursae with very slender and long proximal part and small main body without pectination (Fig. <xref ref-type="fig" rid="F11">77</xref>). Ductus spermathaecae with three large coils (Fig. <xref ref-type="fig" rid="F11">77</xref>).</p></tp:treatment-sec><tp:treatment-sec sec-type="Bionomics" id="SECID0ESYAE"><title>Bionomics.</title><p>(Figs <xref ref-type="fig" rid="F1">1–9</xref>). Host plant is <italic><tp:taxon-name><tp:taxon-name-part taxon-name-part-type="genus" reg="Baccharis">Baccharis</tp:taxon-name-part> <tp:taxon-name-part taxon-name-part-type="species" reg="spicata">spicata</tp:taxon-name-part></tp:taxon-name></italic> (Lam.) Baill., <tp:taxon-name><tp:taxon-name-part taxon-name-part-type="family">Asteraceae</tp:taxon-name-part></tp:taxon-name> (Figs <xref ref-type="fig" rid="F1">1–4</xref>). Larvae mine leaves in February. The blotch-like mine (Figs <xref ref-type="fig" rid="F1">5–9</xref>) is irregular, but elongated, pale brown or pale green, without frass. Adults occur in March.</p></tp:treatment-sec><tp:treatment-sec sec-type="distribution" id="SECID0EUZAE"><title>Distribution.</title><p>This species is known from a single locality on the Atlantic coast in Uruguay, Rocha Department, La Paloma (Fig. <xref ref-type="fig" rid="F1">1</xref>), at sea level, but the host plant has a much wider distribution (see Discussion).</p></tp:treatment-sec><tp:treatment-sec sec-type="etymology" id="SECID0E5ZAE"><title>Etymology.</title><p>The species is named after the Atlantic Ocean, in reference to its occurrence on the Atlantic coast of Uruguay.</p></tp:treatment-sec><tp:treatment-sec sec-type="material" id="SECID0ED1AE"><title>Other material examined.</title><p>2 ♂, 3 ♀, paratypes: Uruguay, Rocha Department, La Paloma, <named-content xmlns:xlink="http://www.w3.org/1999/xlink" content-type="dwc:verbatimCoordinates" xlink:type="simple"><named-content content-type="geo-json" specific-use="{&#34;type&#34;:&#34;Point&#34;,&#34;coordinates&#34;:[-54.217778,-34.661389]}" id="NCID0EM1AE" xlink:type="simple">34°39'41"S, 54°13'4"W</named-content></named-content>, elevation 5 m, mining larvae on <italic><tp:taxon-name><tp:taxon-name-part taxon-name-part-type="genus" reg="Baccharis">Baccharis</tp:taxon-name-part> <tp:taxon-name-part taxon-name-part-type="species" reg="spicata">spicata</tp:taxon-name-part></tp:taxon-name></italic> (Lam.) Baill., <tp:taxon-name><tp:taxon-name-part taxon-name-part-type="family">Asteraceae</tp:taxon-name-part></tp:taxon-name>, 26 Feb 2019, field card no. 5303, A. Diškus, genitalia slide nos AD970♂ (from adult in pupal skin, no moths preserved), AD968♀ (<named-content xmlns:xlink="http://www.w3.org/1999/xlink" content-type="dwc:institutional_code" xlink:type="simple">ZIN</named-content>).</p></tp:treatment-sec><tp:treatment-sec><!--Section generated to contain objects referenced in tp:taxon-treatment.--><fig id="F6" position="float" orientation="portrait"><object-id xmlns:xlink="http://www.w3.org/1999/xlink" content-type="doi" xlink:type="simple">10.3897/zookeys.970.54801.figures38-43</object-id><object-id xmlns:xlink="http://www.w3.org/1999/xlink" content-type="arpha" xlink:type="simple">88C1343A-5865-5763-AC2D-D3A9C783764F</object-id><label>Figures 38–43.</label><caption><p>Adults of <italic><tp:taxon-name><tp:taxon-name-part taxon-name-part-type="genus" reg="Astrotischeria">Astrotischeria</tp:taxon-name-part></tp:taxon-name></italic> spp. <bold>38</bold><italic><tp:taxon-name><tp:taxon-name-part taxon-name-part-type="genus" reg="Astrotischeria">A.</tp:taxon-name-part> <tp:taxon-name-part taxon-name-part-type="species" reg="jociui">jociui</tp:taxon-name-part></tp:taxon-name></italic> sp. nov., male, holotype <bold>39</bold> same, female, paratype <bold>40</bold><italic><tp:taxon-name><tp:taxon-name-part taxon-name-part-type="genus" reg="Astrotischeria">A.</tp:taxon-name-part> <tp:taxon-name-part taxon-name-part-type="species" reg="atlantica">atlantica</tp:taxon-name-part></tp:taxon-name></italic> sp. nov., male, holotype <bold>41</bold> same, female, paratype <bold>42</bold><italic><tp:taxon-name><tp:taxon-name-part taxon-name-part-type="genus" reg="Astrotischeria">A.</tp:taxon-name-part> <tp:taxon-name-part taxon-name-part-type="species" reg="cornuata">cornuata</tp:taxon-name-part></tp:taxon-name></italic> sp. nov., male, holotype <bold>43</bold> same, female, paratype (<named-content xmlns:xlink="http://www.w3.org/1999/xlink" content-type="dwc:institutional_code" xlink:type="simple">ZIN</named-content>).</p></caption><graphic xmlns:xlink="http://www.w3.org/1999/xlink" xlink:href="zookeys-970-117-g006.jpg" position="float" orientation="portrait" xlink:type="simple" id="oo_455140.jpg"><uri content-type="original_file" xlink:type="simple">https://binary.pensoft.net/fig/455140</uri></graphic></fig><fig id="F10" position="float" orientation="portrait"><object-id xmlns:xlink="http://www.w3.org/1999/xlink" content-type="doi" xlink:type="simple">10.3897/zookeys.970.54801.figures68-76</object-id><object-id xmlns:xlink="http://www.w3.org/1999/xlink" content-type="arpha" xlink:type="simple">DA5C97EC-6DB0-5CC4-99B6-0EDB0F4B4BEA</object-id><label>Figures 68–76.</label><caption><p>Male genitalia of <italic><tp:taxon-name><tp:taxon-name-part taxon-name-part-type="genus" reg="Astrotischeria">Astrotischeria</tp:taxon-name-part> <tp:taxon-name-part taxon-name-part-type="species" reg="atlantica">atlantica</tp:taxon-name-part></tp:taxon-name></italic> sp. nov. <bold>68, 69</bold> inner process of uncus, holotype, genitalia slide no. AD969 <bold>70</bold> uncus, paratype, genitalia slide no. AD970 <bold>71</bold> smaller lobes of uncus and tegumen, holotype, genitalia slide no. AD969 <bold>72</bold> general view of capsule with phallus inside, holotype, genitalia slide no. AD969 <bold>73</bold> phallus, paratype, genitalia slide no. AD970 <bold>74</bold> socii, holotype, genitalia slide no. AD969 <bold>75</bold> dorsal lobes of valvae and anellus, paratype, genitalia slide no. AD970 <bold>76</bold> lateral view of capsule with phallus inside, holotype, genitalia slide no. AD969 (<named-content xmlns:xlink="http://www.w3.org/1999/xlink" content-type="dwc:institutional_code" xlink:type="simple">ZIN</named-content>).</p></caption><graphic xmlns:xlink="http://www.w3.org/1999/xlink" xlink:href="zookeys-970-117-g010.jpg" position="float" orientation="portrait" xlink:type="simple" id="oo_455144.jpg"><uri content-type="original_file" xlink:type="simple">https://binary.pensoft.net/fig/455144</uri></graphic></fig><fig id="F11" position="float" orientation="portrait"><object-id xmlns:xlink="http://www.w3.org/1999/xlink" content-type="doi" xlink:type="simple">10.3897/zookeys.970.54801.figures77-80</object-id><object-id xmlns:xlink="http://www.w3.org/1999/xlink" content-type="arpha" xlink:type="simple">B3579B57-103B-5CA0-812F-F30BBAD4F831</object-id><label>Figures 77–80.</label><caption><p>Female genitalia of <italic><tp:taxon-name><tp:taxon-name-part taxon-name-part-type="genus" reg="Astrotischeria">Astrotischeria</tp:taxon-name-part> <tp:taxon-name-part taxon-name-part-type="species" reg="atlantica">atlantica</tp:taxon-name-part></tp:taxon-name></italic> sp. nov. <bold>77</bold> paratype, genitalia slide no. AD968, general view <bold>78</bold> same, ovipositor lobes <bold>79</bold> same, apophyses and prela <bold>80</bold> same, coils of ductus spermathecae (<named-content xmlns:xlink="http://www.w3.org/1999/xlink" content-type="dwc:institutional_code" xlink:type="simple">ZIN</named-content>).</p></caption><graphic xmlns:xlink="http://www.w3.org/1999/xlink" xlink:href="zookeys-970-117-g011.jpg" position="float" orientation="portrait" xlink:type="simple" id="oo_455145.jpg"><uri content-type="original_file" xlink:type="simple">https://binary.pensoft.net/fig/455145</uri></graphic></fig></tp:treatment-sec></tp:taxon-treatment>
