# Supplementary material for: Exotic-looking Neotropical Tischeriidae (Lepidoptera) and their host plants
Source: Zookeys. 2020 Sep 21;970:117–58. doi: 10.3897/zookeys.970.54801 (PMC7522113; doi:10.3897/zookeys.970.54801)
Supplement: XML Treatment for Astrotischeria cornuata [file zookeys.970.54801-treatment3.xml]

<!DOCTYPE tp:taxon-treatment
  PUBLIC "-//TaxonX//DTD Taxonomic Treatment Publishing DTD v0 20100105//EN" "tax-treatment-NSO.dtd">
<tp:taxon-treatment xmlns:tp="http://www.plazi.org/taxpub"><tp:treatment-meta><kwd-group><label>Taxon classification</label><kwd><named-content xmlns:xlink="http://www.w3.org/1999/xlink" content-type="kingdom">Animalia</named-content></kwd><kwd><named-content xmlns:xlink="http://www.w3.org/1999/xlink" content-type="order">Lepidoptera</named-content></kwd><kwd><named-content xmlns:xlink="http://www.w3.org/1999/xlink" content-type="family">Tischeriidae</named-content></kwd></kwd-group><mixed-citation publication-type="journal"><person-group><name><surname>Stonis</surname><given-names>Jonas R.</given-names></name><name><surname>Diškus</surname><given-names>Arūnas</given-names></name><name><surname>Remeikis</surname><given-names>Andrius</given-names></name><name><surname>Solis</surname><given-names>M. Alma</given-names></name><name><surname>Katinas</surname><given-names>Liliana</given-names></name></person-group><article-title>Exotic-looking Neotropical <tp:taxon-name><tp:taxon-name-part taxon-name-part-type="family">Tischeriidae</tp:taxon-name-part></tp:taxon-name> (<tp:taxon-name><tp:taxon-name-part taxon-name-part-type="order">Lepidoptera</tp:taxon-name-part></tp:taxon-name>) and their host plants</article-title><source>Zookeys</source><day>21</day><month>9</month><year>2020</year><volume>970</volume><fpage>117</fpage><lpage>158</lpage><pub-id pub-id-type="doi">10.3897/zookeys.970.54801</pub-id></mixed-citation></tp:treatment-meta><tp:nomenclature><tp:taxon-name><object-id xmlns:xlink="http://www.w3.org/1999/xlink" content-type="arpha" xlink:type="simple">99801396-A5D0-5BC0-AB58-0F450B580F76</object-id>
            <tp:taxon-name-part taxon-name-part-type="genus" reg="Astrotischeria">Astrotischeria</tp:taxon-name-part>
            <tp:taxon-name-part taxon-name-part-type="species" reg="cornuata">cornuata</tp:taxon-name-part>
            <object-id xmlns:xlink="http://www.w3.org/1999/xlink" content-type="zoobank" xlink:type="simple">http://zoobank.org/3ECCBA77-7B14-44F4-9A81-0331ADABAB6C</object-id>
          </tp:taxon-name><tp:taxon-authority>Diškus &amp; Stonis</tp:taxon-authority><tp:taxon-status xmlns:xlink="http://www.w3.org/1999/xlink" xlink:type="simple">sp. nov.</tp:taxon-status><xref ref-type="fig" rid="F2">Figs 10–14</xref><xref ref-type="fig" rid="F6">, 42</xref><xref ref-type="fig" rid="F6">, 43</xref><xref ref-type="fig" rid="F12">, 81–88</xref><xref ref-type="fig" rid="F13">, 89–91</xref></tp:nomenclature><tp:treatment-sec sec-type="Holotype" id="SECID0ED4AE"><title>Holotype.</title><p>male, pinned, with genitalia slide no. AD522. Labels: Honduras, Copán Department, Copán, <named-content xmlns:xlink="http://www.w3.org/1999/xlink" content-type="dwc:verbatimCoordinates" xlink:type="simple"><named-content content-type="geo-json" specific-use="{&#34;type&#34;:&#34;Point&#34;,&#34;coordinates&#34;:[-89.143611,14.836944]}" id="NCID0EM4AE" xlink:type="simple">14°50'13"N, 89°8'37"W</named-content></named-content>, elevation 620 m, from feeding larva (<tp:taxon-name><tp:taxon-name-part taxon-name-part-type="family">Asteraceae</tp:taxon-name-part></tp:taxon-name> host plant unidentified), 15 Feb 2012, field card no. 5090, A. Diškus (<named-content xmlns:xlink="http://www.w3.org/1999/xlink" content-type="dwc:institutional_code" xlink:type="simple">ZIN</named-content>).</p><fig id="F2" position="float" orientation="portrait"><object-id xmlns:xlink="http://www.w3.org/1999/xlink" content-type="doi" xlink:type="simple">10.3897/zookeys.970.54801.figures10-14</object-id><object-id xmlns:xlink="http://www.w3.org/1999/xlink" content-type="arpha" xlink:type="simple">5CFDADCD-CE9A-567A-8ED5-AA422EB18926</object-id><label>Figures 10–14.</label><caption><p>Bionomics of <italic><tp:taxon-name><tp:taxon-name-part taxon-name-part-type="genus" reg="Astrotischeria">Astrotischeria</tp:taxon-name-part> <tp:taxon-name-part taxon-name-part-type="species" reg="cornuata">cornuata</tp:taxon-name-part></tp:taxon-name></italic> sp. nov. <bold>10</bold> habitat, elevation 620 m, Copán, Copán Department, Honduras <bold>11–14</bold> leaf mines on unidentified <tp:taxon-name><tp:taxon-name-part taxon-name-part-type="family">Asteraceae</tp:taxon-name-part></tp:taxon-name> host plant.</p></caption><graphic xmlns:xlink="http://www.w3.org/1999/xlink" xlink:href="zookeys-970-117-g002.jpg" position="float" orientation="portrait" xlink:type="simple" id="oo_455136.jpg"><uri content-type="original_file" xlink:type="simple">https://binary.pensoft.net/fig/455136</uri></graphic></fig></tp:treatment-sec><tp:treatment-sec sec-type="diagnosis" id="SECID0E35AE"><title>Diagnosis.</title><p>Externally, this new species can be confused with some other dark speckled <tp:taxon-name><tp:taxon-name-part taxon-name-part-type="family">Tischeriidae</tp:taxon-name-part></tp:taxon-name> species, including <italic><tp:taxon-name><tp:taxon-name-part taxon-name-part-type="genus" reg="Paratischeria">Paratischeria</tp:taxon-name-part> <tp:taxon-name-part taxon-name-part-type="species" reg="mesoamericana">mesoamericana</tp:taxon-name-part></tp:taxon-name></italic> sp. nov. (described below). In the male genitalia, the presence of pseudotranstilla (Figs <xref ref-type="fig" rid="F12">83</xref>, <xref ref-type="fig" rid="F12">87</xref>) and a unique, four-furcated phallus (Figs <xref ref-type="fig" rid="F12">85</xref>, <xref ref-type="fig" rid="F12">86</xref>) distinguish <italic><tp:taxon-name><tp:taxon-name-part taxon-name-part-type="genus" reg="Astrotischeria">A.</tp:taxon-name-part> <tp:taxon-name-part taxon-name-part-type="species" reg="cornuata">cornuata</tp:taxon-name-part></tp:taxon-name></italic> sp. nov. from all known congeneric species. In the female genitalia, the combination of large ovipositor lobes, densely covered with peg-like setae (Fig. <xref ref-type="fig" rid="F13">90</xref>) and a very small corpus bursae (Fig. <xref ref-type="fig" rid="F13">89</xref>) distinguish the new species from other <italic><tp:taxon-name><tp:taxon-name-part taxon-name-part-type="genus" reg="Astrotischeria">Astrotischeria</tp:taxon-name-part></tp:taxon-name></italic> taxa.</p></tp:treatment-sec><tp:treatment-sec sec-type="description" id="SECID0E4AAG"><title>Description.</title><p><bold>Male</bold> (Fig. <xref ref-type="fig" rid="F6">42</xref>). Forewing length 2.8–3.2 mm; wingspan 6.0–7.2 mm (n = 3). Head: frons grey cream to yellow-ochre; pecten golden pale grey to ochre cream; frontal tuft glossy, metallic grey, distally yellow-ochre; collar yellow-ochre; antenna slightly to distinctly longer than one half the length of forewing; flagellum glossy grey. Tegula grey; thorax grey-ochre medially, grey laterally and distally. Forewing densely irrorated with dark grey scales (in apical half of the forewing majority of these scales are ochre-tipped) and with irregular, oblique patches of bright yellow-ochre scales; fringe dark grey, apically ochre; fringe line distinctive, comprised of dark grey scales; forewing underside blackish grey, without spots or androconia. Hindwing dark grey or black-grey depending on angle of view, without androconia; fringe dark grey with some ochreous-purple tint. Legs dark grey or black-grey, irregularly annulated with ochre cream scales on upper side. Abdomen glossy dark grey-brown on upper side and underside, sometimes with some purple iridescence; genital plates ochreous cream; anal tufts cream to grey cream: two dorsal tufts large, almost merged in one, lateral tufts shorter.</p><p><bold><italic>Male genitalia</italic></bold> (Figs <xref ref-type="fig" rid="F12">81–88</xref>) with capsule 880–920 µm long, 410–445 µm wide. Uncus (Figs <xref ref-type="fig" rid="F12">81–83</xref>) comprised of two short, widely rounded lobes (Fig. <xref ref-type="fig" rid="F12">81</xref>) and two long, slender lobes (Figs <xref ref-type="fig" rid="F12">82</xref>, <xref ref-type="fig" rid="F12">83</xref>). Socii small, paired, membranous. Valva (Figs <xref ref-type="fig" rid="F12">83</xref>, <xref ref-type="fig" rid="F12">84</xref>) ca. 780–790 µm long; dorsal lobe (Fig. <xref ref-type="fig" rid="F12">83</xref>) greatly developed, slender, curved inwardly (Fig. <xref ref-type="fig" rid="F12">88</xref>); ventral lobe of valva very slender and straight (Figs <xref ref-type="fig" rid="F12">83</xref>, <xref ref-type="fig" rid="F12">84</xref>). Valvae connected with a unique transverse band which we call here a pseudotranstilla (Figs <xref ref-type="fig" rid="F12">83</xref>, <xref ref-type="fig" rid="F12">87</xref>). Anellus mostly membranous, indistinctive (Fig. <xref ref-type="fig" rid="F12">83</xref>). Vinculum rounded distally (Fig. <xref ref-type="fig" rid="F12">83</xref>). Phallus (Fig. <xref ref-type="fig" rid="F12">86</xref>) ca. 475–485 µm long, apically split in two short, weakly chitinized, median lobes and two pointed, lateral lobes, the latter each with an apical spine (Fig. <xref ref-type="fig" rid="F12">85</xref>).</p><p><bold>Female</bold> (Fig. <xref ref-type="fig" rid="F6">43</xref>). Forewing length 3.0–3.5 mm; wingspan 6.6–7.6 mm (n = 4). Similar to male, but with a yellow-ochre postmedian area of forewing, usually larger and often resembling a fascia. Abdomen dark grey on upper side, yellow-ochre with some grey scales on underside. Ovipositor not protruding.</p><p><bold><italic>Female genitalia</italic></bold> (Figs <xref ref-type="fig" rid="F13">89–91</xref>) ca. 3150 µm long. Ovipositor lobes unusually large, rounded, densely covered with peg-like setae (Fig. <xref ref-type="fig" rid="F13">90</xref>); second pair of ovipositor lobes very small and slender, with numerous long setae. Anterior and posterior apophyses equal in length (Fig. <xref ref-type="fig" rid="F13">90</xref>); prela comprised of three pairs of unique, rod-like projections (Fig. <xref ref-type="fig" rid="F13">91</xref>). Corpus bursae very long, with a slender proximal part and very small main body without distinctive pectination (Fig. <xref ref-type="fig" rid="F13">89</xref>). Ductus spermathaecae sinuous, without distinctive coils (Fig. <xref ref-type="fig" rid="F13">89</xref>).</p></tp:treatment-sec><tp:treatment-sec sec-type="Bionomics" id="SECID0E2EAG"><title>Bionomics.</title><p>(Figs <xref ref-type="fig" rid="F2">10–14</xref>). Host plant is an <tp:taxon-name><tp:taxon-name-part taxon-name-part-type="family">Asteraceae</tp:taxon-name-part></tp:taxon-name>, genus and species unidentified (Figs <xref ref-type="fig" rid="F2">10</xref>, <xref ref-type="fig" rid="F2">11</xref>). Larvae mine leaves in February. The mine is blotch-like (Figs <xref ref-type="fig" rid="F2">11–14</xref>), irregularly shaped, whitish grey, not transparent, without frass. Adults occur in March.</p></tp:treatment-sec><tp:treatment-sec sec-type="distribution" id="SECID0EWFAG"><title>Distribution.</title><p>This species is known from a single locality in Honduras, Copán Department, Copán, at the elevation of 620 m.</p></tp:treatment-sec><tp:treatment-sec sec-type="etymology" id="SECID0E2FAG"><title>Etymology.</title><p>The species name is derived from Latin <italic>cornuatus</italic> (horned), in reference to the large, horn-like lobes of the uncus and valva in the male genitalia.</p></tp:treatment-sec><tp:treatment-sec sec-type="material" id="SECID0EDGAG"><title>Other material examined.</title><p>2 ♂, 4 ♀, paratypes: Honduras, Copán Department, Copán, <named-content xmlns:xlink="http://www.w3.org/1999/xlink" content-type="dwc:verbatimCoordinates" xlink:type="simple"><named-content content-type="geo-json" specific-use="{&#34;type&#34;:&#34;Point&#34;,&#34;coordinates&#34;:[-89.143611,14.836944]}" id="NCID0EMGAG" xlink:type="simple">14°50'13"N, 89°8'37"W</named-content></named-content>, elevation 620 m, from feeding larvae (<tp:taxon-name><tp:taxon-name-part taxon-name-part-type="family">Asteraceae</tp:taxon-name-part></tp:taxon-name> host plant unidentified), 15 Feb 2012, field card no. 5090, A. Diškus, genitalia slide nos AD975♂, AD981♀ (<named-content xmlns:xlink="http://www.w3.org/1999/xlink" content-type="dwc:institutional_code" xlink:type="simple">ZIN</named-content>).</p><fig id="F3" position="float" orientation="portrait"><object-id xmlns:xlink="http://www.w3.org/1999/xlink" content-type="doi" xlink:type="simple">10.3897/zookeys.970.54801.figures15-21</object-id><object-id xmlns:xlink="http://www.w3.org/1999/xlink" content-type="arpha" xlink:type="simple">9710EFE5-6BA8-5697-8A33-59E4C8767D09</object-id><label>Figures 15–21.</label><caption><p>Bionomics of new species. <bold>15</bold><italic><tp:taxon-name><tp:taxon-name-part taxon-name-part-type="genus" reg="Astrotischeria">Astrotischeria</tp:taxon-name-part> <tp:taxon-name-part taxon-name-part-type="species" reg="jociui">jociui</tp:taxon-name-part></tp:taxon-name></italic> sp. nov., host plant <italic><tp:taxon-name><tp:taxon-name-part taxon-name-part-type="genus" reg="Wissadula">Wissadula</tp:taxon-name-part> <tp:taxon-name-part taxon-name-part-type="species" reg="excelsior">excelsior</tp:taxon-name-part></tp:taxon-name></italic> (Cav.) C. Presl., <tp:taxon-name><tp:taxon-name-part taxon-name-part-type="family">Malvaceae</tp:taxon-name-part></tp:taxon-name><bold>16</bold> same, habitat, elevation 2160 m, near Machu Picchu, Urubamba Province, Peru <bold>17, 18</bold> same, leaf mines on <italic><tp:taxon-name><tp:taxon-name-part taxon-name-part-type="genus" reg="Wissadula">Wissadula</tp:taxon-name-part> <tp:taxon-name-part taxon-name-part-type="species" reg="excelsior">excelsior</tp:taxon-name-part></tp:taxon-name></italic><bold>19</bold><italic><tp:taxon-name><tp:taxon-name-part taxon-name-part-type="genus" reg="Paratischeria">Paratischeria</tp:taxon-name-part> <tp:taxon-name-part taxon-name-part-type="species" reg="suprafasciata">suprafasciata</tp:taxon-name-part></tp:taxon-name></italic> sp. nov., host plant <italic><tp:taxon-name><tp:taxon-name-part taxon-name-part-type="genus" reg="Allophylus">Allophylus</tp:taxon-name-part> <tp:taxon-name-part taxon-name-part-type="species" reg="edulis">edulis</tp:taxon-name-part></tp:taxon-name></italic> (A. St.-Hil., A. Juss. &amp; Cambess.) Hieron. ex Niederl., <tp:taxon-name><tp:taxon-name-part taxon-name-part-type="family">Sapindaceae</tp:taxon-name-part></tp:taxon-name><bold>20</bold> leaf mine with a pupa <bold>21</bold> leaf mine with a feeding larva.</p></caption><graphic xmlns:xlink="http://www.w3.org/1999/xlink" xlink:href="zookeys-970-117-g003.jpg" position="float" orientation="portrait" xlink:type="simple" id="oo_455137.jpg"><uri content-type="original_file" xlink:type="simple">https://binary.pensoft.net/fig/455137</uri></graphic></fig></tp:treatment-sec><tp:treatment-sec><!--Section generated to contain objects referenced in tp:taxon-treatment.--><fig id="F6" position="float" orientation="portrait"><object-id xmlns:xlink="http://www.w3.org/1999/xlink" content-type="doi" xlink:type="simple">10.3897/zookeys.970.54801.figures38-43</object-id><object-id xmlns:xlink="http://www.w3.org/1999/xlink" content-type="arpha" xlink:type="simple">88C1343A-5865-5763-AC2D-D3A9C783764F</object-id><label>Figures 38–43.</label><caption><p>Adults of <italic><tp:taxon-name><tp:taxon-name-part taxon-name-part-type="genus" reg="Astrotischeria">Astrotischeria</tp:taxon-name-part></tp:taxon-name></italic> spp. <bold>38</bold><italic><tp:taxon-name><tp:taxon-name-part taxon-name-part-type="genus" reg="Astrotischeria">A.</tp:taxon-name-part> <tp:taxon-name-part taxon-name-part-type="species" reg="jociui">jociui</tp:taxon-name-part></tp:taxon-name></italic> sp. nov., male, holotype <bold>39</bold> same, female, paratype <bold>40</bold><italic><tp:taxon-name><tp:taxon-name-part taxon-name-part-type="genus" reg="Astrotischeria">A.</tp:taxon-name-part> <tp:taxon-name-part taxon-name-part-type="species" reg="atlantica">atlantica</tp:taxon-name-part></tp:taxon-name></italic> sp. nov., male, holotype <bold>41</bold> same, female, paratype <bold>42</bold><italic><tp:taxon-name><tp:taxon-name-part taxon-name-part-type="genus" reg="Astrotischeria">A.</tp:taxon-name-part> <tp:taxon-name-part taxon-name-part-type="species" reg="cornuata">cornuata</tp:taxon-name-part></tp:taxon-name></italic> sp. nov., male, holotype <bold>43</bold> same, female, paratype (<named-content xmlns:xlink="http://www.w3.org/1999/xlink" content-type="dwc:institutional_code" xlink:type="simple">ZIN</named-content>).</p></caption><graphic xmlns:xlink="http://www.w3.org/1999/xlink" xlink:href="zookeys-970-117-g006.jpg" position="float" orientation="portrait" xlink:type="simple" id="oo_455140.jpg"><uri content-type="original_file" xlink:type="simple">https://binary.pensoft.net/fig/455140</uri></graphic></fig><fig id="F12" position="float" orientation="portrait"><object-id xmlns:xlink="http://www.w3.org/1999/xlink" content-type="doi" xlink:type="simple">10.3897/zookeys.970.54801.figures81-88</object-id><object-id xmlns:xlink="http://www.w3.org/1999/xlink" content-type="arpha" xlink:type="simple">DBF45B24-CAE2-5DDF-BD14-A8E5B643BC5E</object-id><label>Figures 81–88.</label><caption><p>Male genitalia of <italic><tp:taxon-name><tp:taxon-name-part taxon-name-part-type="genus" reg="Astrotischeria">Astrotischeria</tp:taxon-name-part> <tp:taxon-name-part taxon-name-part-type="species" reg="cornuata">cornuata</tp:taxon-name-part></tp:taxon-name></italic> sp. nov. <bold>81</bold> uncus, paratype, genitalia slide no. AD975, ventral view <bold>82</bold> same, lateral view <bold>83</bold> general view of capsule with phallus removed, holotype, genitalia slide no. AD522 <bold>84</bold> same, focused on valvae, paratype, genitalia slide no. AD975 <bold>85</bold> apex of phallus, paratype, genitalia slide no. AD975 <bold>86</bold> general view of phallus, holotype, genitalia slide no. AD522 <bold>87</bold> dorsal processes of valvae and pseudotranstilla, paratype, genitalia slide no. AD975, ventral view <bold>88</bold> same, lateral view (<named-content xmlns:xlink="http://www.w3.org/1999/xlink" content-type="dwc:institutional_code" xlink:type="simple">ZIN</named-content>).</p></caption><graphic xmlns:xlink="http://www.w3.org/1999/xlink" xlink:href="zookeys-970-117-g012.jpg" position="float" orientation="portrait" xlink:type="simple" id="oo_455146.jpg"><uri content-type="original_file" xlink:type="simple">https://binary.pensoft.net/fig/455146</uri></graphic></fig><fig id="F13" position="float" orientation="portrait"><object-id xmlns:xlink="http://www.w3.org/1999/xlink" content-type="doi" xlink:type="simple">10.3897/zookeys.970.54801.figures89-91</object-id><object-id xmlns:xlink="http://www.w3.org/1999/xlink" content-type="arpha" xlink:type="simple">93B006B1-BEF0-5E88-B2E0-105FA11F8BB2</object-id><label>Figures 89–91.</label><caption><p>Female genitalia of <italic><tp:taxon-name><tp:taxon-name-part taxon-name-part-type="genus" reg="Astrotischeria">Astrotischeria</tp:taxon-name-part> <tp:taxon-name-part taxon-name-part-type="species" reg="cornuata">cornuata</tp:taxon-name-part></tp:taxon-name></italic> sp. nov. <bold>89</bold> paratype, genitalia slide no. AD981, general view <bold>90</bold> same, ovipositor lobes and apophyses <bold>91</bold> same, prela (<named-content xmlns:xlink="http://www.w3.org/1999/xlink" content-type="dwc:institutional_code" xlink:type="simple">ZIN</named-content>).</p></caption><graphic xmlns:xlink="http://www.w3.org/1999/xlink" xlink:href="zookeys-970-117-g013.jpg" position="float" orientation="portrait" xlink:type="simple" id="oo_455147.jpg"><uri content-type="original_file" xlink:type="simple">https://binary.pensoft.net/fig/455147</uri></graphic></fig></tp:treatment-sec></tp:taxon-treatment>
