# Supplementary material for: Exotic-looking Neotropical Tischeriidae (Lepidoptera) and their host plants
Source: Zookeys. 2020 Sep 21;970:117–58. doi: 10.3897/zookeys.970.54801 (PMC7522113; doi:10.3897/zookeys.970.54801)
Supplement: XML Treatment for Paratischeria guarani [file zookeys.970.54801-treatment4.xml]

<!DOCTYPE tp:taxon-treatment
  PUBLIC "-//TaxonX//DTD Taxonomic Treatment Publishing DTD v0 20100105//EN" "tax-treatment-NSO.dtd">
<tp:taxon-treatment xmlns:tp="http://www.plazi.org/taxpub"><tp:treatment-meta><kwd-group><label>Taxon classification</label><kwd><named-content xmlns:xlink="http://www.w3.org/1999/xlink" content-type="kingdom">Animalia</named-content></kwd><kwd><named-content xmlns:xlink="http://www.w3.org/1999/xlink" content-type="order">Lepidoptera</named-content></kwd><kwd><named-content xmlns:xlink="http://www.w3.org/1999/xlink" content-type="family">Tischeriidae</named-content></kwd></kwd-group><mixed-citation publication-type="journal"><person-group><name><surname>Stonis</surname><given-names>Jonas R.</given-names></name><name><surname>Diškus</surname><given-names>Arūnas</given-names></name><name><surname>Remeikis</surname><given-names>Andrius</given-names></name><name><surname>Solis</surname><given-names>M. Alma</given-names></name><name><surname>Katinas</surname><given-names>Liliana</given-names></name></person-group><article-title>Exotic-looking Neotropical <tp:taxon-name><tp:taxon-name-part taxon-name-part-type="family">Tischeriidae</tp:taxon-name-part></tp:taxon-name> (<tp:taxon-name><tp:taxon-name-part taxon-name-part-type="order">Lepidoptera</tp:taxon-name-part></tp:taxon-name>) and their host plants</article-title><source>Zookeys</source><day>21</day><month>9</month><year>2020</year><volume>970</volume><fpage>117</fpage><lpage>158</lpage><pub-id pub-id-type="doi">10.3897/zookeys.970.54801</pub-id></mixed-citation></tp:treatment-meta><tp:nomenclature><tp:taxon-name><object-id xmlns:xlink="http://www.w3.org/1999/xlink" content-type="arpha" xlink:type="simple">278131A7-7D26-5262-811A-F6BCFA49453A</object-id>
            <tp:taxon-name-part taxon-name-part-type="genus" reg="Paratischeria">Paratischeria</tp:taxon-name-part>
            <tp:taxon-name-part taxon-name-part-type="species" reg="guarani">guarani</tp:taxon-name-part>
            <object-id xmlns:xlink="http://www.w3.org/1999/xlink" content-type="zoobank" xlink:type="simple">http://zoobank.org/D3990BF8-93B3-4843-BEC8-A38F06888465</object-id>
          </tp:taxon-name><tp:taxon-authority>Diškus &amp; Stonis</tp:taxon-authority><tp:taxon-status xmlns:xlink="http://www.w3.org/1999/xlink" xlink:type="simple">sp. nov.</tp:taxon-status><xref ref-type="fig" rid="F4">Figs 22–31</xref><xref ref-type="fig" rid="F7">, 44</xref><xref ref-type="fig" rid="F7">, 45</xref><xref ref-type="fig" rid="F14">, 92–96</xref></tp:nomenclature><tp:treatment-sec sec-type="Holotype" id="SECID0EOLAG"><title>Holotype.</title><p>male, pinned, with genitalia slide no. AD988. Labels: Paraguay, Departamento de Itapúa, Hohenau, <named-content xmlns:xlink="http://www.w3.org/1999/xlink" content-type="dwc:verbatimCoordinates" xlink:type="simple"><named-content content-type="geo-json" specific-use="{&#34;type&#34;:&#34;Point&#34;,&#34;coordinates&#34;:[-55.672778,-27.085000]}" id="NCID0EXLAG" xlink:type="simple">27°5'6"S, 55°40'22"W</named-content></named-content>, elevation 115 m, mining larva on <italic><tp:taxon-name><tp:taxon-name-part taxon-name-part-type="genus" reg="Elephantopus">Elephantopus</tp:taxon-name-part> <tp:taxon-name-part taxon-name-part-type="species" reg="mollis">mollis</tp:taxon-name-part></tp:taxon-name></italic> Kunth, <tp:taxon-name><tp:taxon-name-part taxon-name-part-type="family">Asteraceae</tp:taxon-name-part></tp:taxon-name>, 14 Feb 2019, field card no. 5293, A. Diškus (<named-content xmlns:xlink="http://www.w3.org/1999/xlink" content-type="dwc:institutional_code" xlink:type="simple">ZIN</named-content>).</p><fig id="F4" position="float" orientation="portrait"><object-id xmlns:xlink="http://www.w3.org/1999/xlink" content-type="doi" xlink:type="simple">10.3897/zookeys.970.54801.figures22-31</object-id><object-id xmlns:xlink="http://www.w3.org/1999/xlink" content-type="arpha" xlink:type="simple">16F44924-D755-5887-AF54-D2304F88EB63</object-id><label>Figures 22–31.</label><caption><p>Bionomics of <italic><tp:taxon-name><tp:taxon-name-part taxon-name-part-type="genus" reg="Paratischeria">Paratischeria</tp:taxon-name-part> <tp:taxon-name-part taxon-name-part-type="species" reg="guarani">guarani</tp:taxon-name-part></tp:taxon-name></italic> sp. nov. <bold>22</bold> habitat, elevation 115 m, Hohenau, Departamento de Itapúa, Paraguay <bold>23–27</bold> host plant <italic><tp:taxon-name><tp:taxon-name-part taxon-name-part-type="genus" reg="Elephantopus">Elephantopus</tp:taxon-name-part> <tp:taxon-name-part taxon-name-part-type="species" reg="mollis">mollis</tp:taxon-name-part></tp:taxon-name></italic> Kunth, <tp:taxon-name><tp:taxon-name-part taxon-name-part-type="family">Asteraceae</tp:taxon-name-part></tp:taxon-name><bold>28–30</bold> leaf mines with a feeding larva <bold>31</bold> leaf mine with a pupa.</p></caption><graphic xmlns:xlink="http://www.w3.org/1999/xlink" xlink:href="zookeys-970-117-g004.jpg" position="float" orientation="portrait" xlink:type="simple" id="oo_455138.jpg"><uri content-type="original_file" xlink:type="simple">https://binary.pensoft.net/fig/455138</uri></graphic></fig></tp:treatment-sec><tp:treatment-sec sec-type="diagnosis" id="SECID0EBOAG"><title>Diagnosis.</title><p>Externally, this new species can be confused with some other brightly colored species, including <italic><tp:taxon-name><tp:taxon-name-part taxon-name-part-type="genus" reg="Astrotischeria">A.</tp:taxon-name-part> <tp:taxon-name-part taxon-name-part-type="species" reg="cornuata">cornuata</tp:taxon-name-part></tp:taxon-name></italic> sp. nov. (described above) or Central American <italic><tp:taxon-name><tp:taxon-name-part taxon-name-part-type="genus" reg="Astrotischeria">A.</tp:taxon-name-part> <tp:taxon-name-part taxon-name-part-type="species" reg="guatemalica">guatemalica</tp:taxon-name-part></tp:taxon-name></italic> Diškus &amp; Stonis, and Ecuadorian <italic><tp:taxon-name><tp:taxon-name-part taxon-name-part-type="genus" reg="Astrotischeria">A.</tp:taxon-name-part> <tp:taxon-name-part taxon-name-part-type="species" reg="bachariphaga">bachariphaga</tp:taxon-name-part></tp:taxon-name></italic> Diškus &amp; Stonis (see Stonis et al. 2019). However, these externally similar <italic><tp:taxon-name><tp:taxon-name-part taxon-name-part-type="genus" reg="Astrotischeria">Astrotischeria</tp:taxon-name-part></tp:taxon-name></italic> species possess a well-developed dorsal lobe of valva, but all <italic><tp:taxon-name><tp:taxon-name-part taxon-name-part-type="genus" reg="Paratischeria">Paratischeria</tp:taxon-name-part></tp:taxon-name></italic> species have no dorsal lobe. In the male genitalia, the combination of very long and slender uncus and a laterally strongly thickened anellus distinguish <italic><tp:taxon-name><tp:taxon-name-part taxon-name-part-type="genus" reg="Paratischeria">Paratischeria</tp:taxon-name-part> <tp:taxon-name-part taxon-name-part-type="species" reg="guarani">guarani</tp:taxon-name-part></tp:taxon-name></italic> sp. nov. from all known congeneric species. The characters of the female genitalia are not informative, and, therefore, are of very limited use for species differentiation. This species is also distinctive because no other tischeriid species is known to feed on <italic><tp:taxon-name><tp:taxon-name-part taxon-name-part-type="genus" reg="Elephantopus">Elephantopus</tp:taxon-name-part> <tp:taxon-name-part taxon-name-part-type="species" reg="mollis">mollis</tp:taxon-name-part></tp:taxon-name></italic> Kunth, <tp:taxon-name><tp:taxon-name-part taxon-name-part-type="family">Asteraceae</tp:taxon-name-part></tp:taxon-name>.</p></tp:treatment-sec><tp:treatment-sec sec-type="description" id="SECID0ERQAG"><title>Description.</title><p><bold>Male</bold> (Fig. <xref ref-type="fig" rid="F7">44</xref>). Forewing length 2.8–3.1 mm; wingspan 6.1–6.8 mm (n = 4). Head: frons ochre-grey, pecten pale ochre; frontal tuft glossy grey proximally, pale ochre distally; collar ochre-grey; antenna slightly longer than one half length of forewing; flagellum greyish cream, irregularly annulated with dark grey scales. Tegula and thorax grey-ochre. Forewing variable, pale ochre irregularly speckled with dark grey, apically with black scales; fringe dark grey, with fringe indistinctive or absent; forewing underside brown-black, without spots or androconia. Hindwing grey on upper side and underside, without androconia; fringe grey. Legs grey on upper side, ochre cream on underside. Abdomen black on upper side, glossy ochre with some dark brown scales on underside; genital plates pale ochre to pale grey; anal tufts grey-ochre.</p><p><bold><italic>Male genitalia</italic></bold> (Figs <xref ref-type="fig" rid="F14">92–94</xref>) with capsule 760 µm long, 315 µm wide. Uncus (Fig. <xref ref-type="fig" rid="F14">93</xref>) with two very long and slender lateral lobes. Socii small, paired, membranous. Valva (Fig. <xref ref-type="fig" rid="F14">92</xref>) ca. 615 µm long. Anellus strongly thickened laterally, constricted at the middle (Fig. <xref ref-type="fig" rid="F14">92</xref>). Vinculum small, rounded distally (Fig. <xref ref-type="fig" rid="F14">92</xref>). Phallus ca. 670 µm long, apically bifid (Fig. <xref ref-type="fig" rid="F14">94</xref>).</p><p><bold>Female</bold> (Fig. <xref ref-type="fig" rid="F7">45</xref>). Forewing length 3.0–3.3 mm; wingspan 6.5–7.1 mm (n = 2). Similar to male, but sometimes darker, with bright ochre thorax and forewing more intensively speckled with black scales. Abdomen black, ochre only distally; ovipositor very short, but protruding. Otherwise, identical with male.</p><p><bold><italic>Female genitalia</italic></bold> (Figs <xref ref-type="fig" rid="F14">95–97</xref>) 680 µm long. Ovipositor lobes oval-shaped, covered with peg-like setae; second pair of ovipositor lobes small, with long setae (Fig. <xref ref-type="fig" rid="F14">96</xref>). Anterior and posterior apophyses equal in length (Fig. <xref ref-type="fig" rid="F14">96</xref>); prela comprised of three pairs of rod-like projections (Fig. <xref ref-type="fig" rid="F14">96</xref>). Corpus bursae very slender, with long proximal part and small main body without pectination (Fig. <xref ref-type="fig" rid="F14">95</xref>). Ductus spermathecae with 7–8 large coils (Fig. <xref ref-type="fig" rid="F14">97</xref>).</p></tp:treatment-sec><tp:treatment-sec sec-type="Bionomics" id="SECID0EDTAG"><title>Bionomics</title><p>(Figs <xref ref-type="fig" rid="F4">22–31</xref>). Host plant is <italic><tp:taxon-name><tp:taxon-name-part taxon-name-part-type="genus" reg="Elephantopus">Elephantopus</tp:taxon-name-part> <tp:taxon-name-part taxon-name-part-type="species" reg="mollis">mollis</tp:taxon-name-part></tp:taxon-name></italic> Kunth, <tp:taxon-name><tp:taxon-name-part taxon-name-part-type="family">Asteraceae</tp:taxon-name-part></tp:taxon-name> (Figs <xref ref-type="fig" rid="F4">23–27</xref>). Larvae mine leaves in February. Larva greenish white, with dark green intestine and brown head. The blotch-like mine (Figs <xref ref-type="fig" rid="F4">28–31</xref>) is irregular, but often elongated, pale brown or pale green, without frass. Pupation in a round nidus. Adults occur in March.</p></tp:treatment-sec><tp:treatment-sec sec-type="distribution" id="SECID0EFUAG"><title>Distribution.</title><p>This species is known from a single locality in Paraguay, Departamento de Itapúa, Hohenau (Fig. <xref ref-type="fig" rid="F4">22</xref>), at the elevation of 115 m, but the host plant has a much wider distribution (see Discussion).</p></tp:treatment-sec><tp:treatment-sec sec-type="etymology" id="SECID0EPUAG"><title>Etymology.</title><p>This species is named after the Guaraní, indigenous people of South America, living in present-day Paraguay between the Uruguay River and lower Paraguay River.</p></tp:treatment-sec><tp:treatment-sec sec-type="material" id="SECID0EUUAG"><title>Other material examined.</title><p>5 ♂, 2 ♀, paratypes: Paraquay, Departamento de Itapúa, Hohenau, <named-content xmlns:xlink="http://www.w3.org/1999/xlink" content-type="dwc:verbatimCoordinates" xlink:type="simple"><named-content content-type="geo-json" specific-use="{&#34;type&#34;:&#34;Point&#34;,&#34;coordinates&#34;:[-55.672778,-27.085000]}" id="NCID0E4UAG" xlink:type="simple">27°5'6"S, 55°40'22"W</named-content></named-content>, elevation 115 m, mining larvae on <italic><tp:taxon-name><tp:taxon-name-part taxon-name-part-type="genus" reg="Elephantopus">Elephantopus</tp:taxon-name-part> <tp:taxon-name-part taxon-name-part-type="species" reg="mollis">mollis</tp:taxon-name-part></tp:taxon-name></italic> Kunth, <tp:taxon-name><tp:taxon-name-part taxon-name-part-type="family">Asteraceae</tp:taxon-name-part></tp:taxon-name>, 14 Feb 2019, field card no. 5293, A. Diškus, genitalia slide nos AD986♂ (from adult in pupal skin, no pinned moth preserved), AD998♂, AD987♀ (<named-content xmlns:xlink="http://www.w3.org/1999/xlink" content-type="dwc:institutional_code" xlink:type="simple">ZIN</named-content>).</p></tp:treatment-sec><tp:treatment-sec><!--Section generated to contain objects referenced in tp:taxon-treatment.--><fig id="F7" position="float" orientation="portrait"><object-id xmlns:xlink="http://www.w3.org/1999/xlink" content-type="doi" xlink:type="simple">10.3897/zookeys.970.54801.figures44-49</object-id><object-id xmlns:xlink="http://www.w3.org/1999/xlink" content-type="arpha" xlink:type="simple">963C76ED-5D94-566F-8AB9-BCE002CCE0CB</object-id><label>Figures 44–49.</label><caption><p>Adults of <italic><tp:taxon-name><tp:taxon-name-part taxon-name-part-type="genus" reg="Paratischeria">Paratischeria</tp:taxon-name-part></tp:taxon-name></italic> spp. <bold>44</bold><italic><tp:taxon-name><tp:taxon-name-part taxon-name-part-type="genus" reg="Paratischeria">P.</tp:taxon-name-part> <tp:taxon-name-part taxon-name-part-type="species" reg="guarani">guarani</tp:taxon-name-part></tp:taxon-name></italic> sp. nov., male, holotype (<named-content xmlns:xlink="http://www.w3.org/1999/xlink" content-type="dwc:institutional_code" xlink:type="simple">ZIN</named-content>) <bold>45</bold> same, female, paratype (<named-content xmlns:xlink="http://www.w3.org/1999/xlink" content-type="dwc:institutional_code" xlink:type="simple">ZIN</named-content>) <bold>46</bold><italic><tp:taxon-name><tp:taxon-name-part taxon-name-part-type="genus" reg="Paratischeria">P.</tp:taxon-name-part> <tp:taxon-name-part taxon-name-part-type="species" reg="mesoamericana">mesoamericana</tp:taxon-name-part></tp:taxon-name></italic> sp. nov., male, holotype (<named-content xmlns:xlink="http://www.w3.org/1999/xlink" content-type="dwc:institutional_code" xlink:type="simple">ZIN</named-content>) <bold>47</bold><italic><tp:taxon-name><tp:taxon-name-part taxon-name-part-type="genus" reg="Paratischeria">P.</tp:taxon-name-part> <tp:taxon-name-part taxon-name-part-type="species" reg="suprafasciata">suprafasciata</tp:taxon-name-part></tp:taxon-name></italic> sp. nov., female, holotype (<named-content xmlns:xlink="http://www.w3.org/1999/xlink" content-type="dwc:institutional_code" xlink:type="simple">ZIN</named-content>) <bold>48</bold><italic><tp:taxon-name><tp:taxon-name-part taxon-name-part-type="genus" reg="Paratischeria">P.</tp:taxon-name-part> <tp:taxon-name-part taxon-name-part-type="species" reg="mesoamericana">mesoamericana</tp:taxon-name-part></tp:taxon-name></italic> sp. nov., female, paratype (<named-content xmlns:xlink="http://www.w3.org/1999/xlink" content-type="dwc:institutional_code" xlink:type="simple">ZIN</named-content>) <bold>49</bold><italic><tp:taxon-name><tp:taxon-name-part taxon-name-part-type="genus" reg="Paratischeria">P.</tp:taxon-name-part> <tp:taxon-name-part taxon-name-part-type="species" reg="braziliensis">braziliensis</tp:taxon-name-part></tp:taxon-name></italic> sp. nov., male, holotype (<named-content xmlns:xlink="http://www.w3.org/1999/xlink" content-type="dwc:institutional_code" xlink:type="simple">USNM</named-content>).</p></caption><graphic xmlns:xlink="http://www.w3.org/1999/xlink" xlink:href="zookeys-970-117-g007.jpg" position="float" orientation="portrait" xlink:type="simple" id="oo_455141.jpg"><uri content-type="original_file" xlink:type="simple">https://binary.pensoft.net/fig/455141</uri></graphic></fig><fig id="F14" position="float" orientation="portrait"><object-id xmlns:xlink="http://www.w3.org/1999/xlink" content-type="doi" xlink:type="simple">10.3897/zookeys.970.54801.figures92-97</object-id><object-id xmlns:xlink="http://www.w3.org/1999/xlink" content-type="arpha" xlink:type="simple">1FCD281C-3BA9-5E59-907C-F9B0324B9F54</object-id><label>Figures 92–97.</label><caption><p>Genitalia of <italic><tp:taxon-name><tp:taxon-name-part taxon-name-part-type="genus" reg="Paratischeria">Paratischeria</tp:taxon-name-part> <tp:taxon-name-part taxon-name-part-type="species" reg="guarani">guarani</tp:taxon-name-part></tp:taxon-name></italic> sp. nov. <bold>92</bold> holotype, slide no. AD988, male genitalia, general view of capsule with phallus removed <bold>93</bold> same, uncus and socii <bold>94</bold> same, phallus <bold>95</bold> paratype, slide no. AD987, female genitalia, general view <bold>96</bold> same, ovipositor lobes and apophyses <bold>97</bold> same, coils of ductus spermathecae (<named-content xmlns:xlink="http://www.w3.org/1999/xlink" content-type="dwc:institutional_code" xlink:type="simple">ZIN</named-content>).</p></caption><graphic xmlns:xlink="http://www.w3.org/1999/xlink" xlink:href="zookeys-970-117-g014.jpg" position="float" orientation="portrait" xlink:type="simple" id="oo_455148.jpg"><uri content-type="original_file" xlink:type="simple">https://binary.pensoft.net/fig/455148</uri></graphic></fig></tp:treatment-sec></tp:taxon-treatment>
