# Supplementary material for: Exotic-looking Neotropical Tischeriidae (Lepidoptera) and their host plants
Source: Zookeys. 2020 Sep 21;970:117–58. doi: 10.3897/zookeys.970.54801 (PMC7522113; doi:10.3897/zookeys.970.54801)
Supplement: XML Treatment for Paratischeria mesoamericana [file zookeys.970.54801-treatment5.xml]

<!DOCTYPE tp:taxon-treatment
  PUBLIC "-//TaxonX//DTD Taxonomic Treatment Publishing DTD v0 20100105//EN" "tax-treatment-NSO.dtd">
<tp:taxon-treatment xmlns:tp="http://www.plazi.org/taxpub"><tp:treatment-meta><kwd-group><label>Taxon classification</label><kwd><named-content xmlns:xlink="http://www.w3.org/1999/xlink" content-type="kingdom">Animalia</named-content></kwd><kwd><named-content xmlns:xlink="http://www.w3.org/1999/xlink" content-type="order">Lepidoptera</named-content></kwd><kwd><named-content xmlns:xlink="http://www.w3.org/1999/xlink" content-type="family">Tischeriidae</named-content></kwd></kwd-group><mixed-citation publication-type="journal"><person-group><name><surname>Stonis</surname><given-names>Jonas R.</given-names></name><name><surname>Diškus</surname><given-names>Arūnas</given-names></name><name><surname>Remeikis</surname><given-names>Andrius</given-names></name><name><surname>Solis</surname><given-names>M. Alma</given-names></name><name><surname>Katinas</surname><given-names>Liliana</given-names></name></person-group><article-title>Exotic-looking Neotropical <tp:taxon-name><tp:taxon-name-part taxon-name-part-type="family">Tischeriidae</tp:taxon-name-part></tp:taxon-name> (<tp:taxon-name><tp:taxon-name-part taxon-name-part-type="order">Lepidoptera</tp:taxon-name-part></tp:taxon-name>) and their host plants</article-title><source>Zookeys</source><day>21</day><month>9</month><year>2020</year><volume>970</volume><fpage>117</fpage><lpage>158</lpage><pub-id pub-id-type="doi">10.3897/zookeys.970.54801</pub-id></mixed-citation></tp:treatment-meta><tp:nomenclature><tp:taxon-name><object-id xmlns:xlink="http://www.w3.org/1999/xlink" content-type="arpha" xlink:type="simple">896F4367-A0D4-5005-9B5B-DDAA29926041</object-id>
            <tp:taxon-name-part taxon-name-part-type="genus" reg="Paratischeria">Paratischeria</tp:taxon-name-part>
            <tp:taxon-name-part taxon-name-part-type="species" reg="mesoamericana">mesoamericana</tp:taxon-name-part>
            <object-id xmlns:xlink="http://www.w3.org/1999/xlink" content-type="zoobank" xlink:type="simple">http://zoobank.org/A1306212-7A99-4237-84BB-D2A138A2A013</object-id>
          </tp:taxon-name><tp:taxon-authority>Diškus &amp; Stonis</tp:taxon-authority><tp:taxon-status xmlns:xlink="http://www.w3.org/1999/xlink" xlink:type="simple">sp. nov.</tp:taxon-status><xref ref-type="fig" rid="F5">Figs 32–37</xref><xref ref-type="fig" rid="F7">, 46</xref><xref ref-type="fig" rid="F7">, 48</xref><xref ref-type="fig" rid="F15">, 98–104</xref><xref ref-type="fig" rid="F16">, 105–110</xref></tp:nomenclature><tp:treatment-sec sec-type="Holotype" id="SECID0EUXAG"><title>Holotype.</title><p>male, pinned, with genitalia slide no. AD1005. Labels: Guatemala, Antigua Guatemala, San Juan del Obispo, <named-content xmlns:xlink="http://www.w3.org/1999/xlink" content-type="dwc:verbatimCoordinates" xlink:type="simple"><named-content content-type="geo-json" specific-use="{&#34;type&#34;:&#34;Point&#34;,&#34;coordinates&#34;:[-90.730556,14.518611]}" id="NCID0E4XAG" xlink:type="simple">14°31'7"N, 90°43'50"W</named-content></named-content>, elevation 1680 m, feeding larva on <italic><tp:taxon-name><tp:taxon-name-part taxon-name-part-type="genus" reg="Montanoa">Montanoa</tp:taxon-name-part> <tp:taxon-name-part taxon-name-part-type="species" reg="hibiscifolia">hibiscifolia</tp:taxon-name-part></tp:taxon-name></italic> Benth., <tp:taxon-name><tp:taxon-name-part taxon-name-part-type="family">Asteraceae</tp:taxon-name-part></tp:taxon-name>, 25 Feb 2012, field card no. 5109, A. Diškus (<named-content xmlns:xlink="http://www.w3.org/1999/xlink" content-type="dwc:institutional_code" xlink:type="simple">ZIN</named-content>).</p><fig id="F5" position="float" orientation="portrait"><object-id xmlns:xlink="http://www.w3.org/1999/xlink" content-type="doi" xlink:type="simple">10.3897/zookeys.970.54801.figures32-37</object-id><object-id xmlns:xlink="http://www.w3.org/1999/xlink" content-type="arpha" xlink:type="simple">C309DD98-B16E-5F8B-A470-04CDCDAC7D3A</object-id><label>Figures 32–37.</label><caption><p>Bionomics of <italic><tp:taxon-name><tp:taxon-name-part taxon-name-part-type="genus" reg="Paratischeria">Paratischeria</tp:taxon-name-part> <tp:taxon-name-part taxon-name-part-type="species" reg="mesoamericana">mesoamericana</tp:taxon-name-part></tp:taxon-name></italic> sp. nov. <bold>32</bold> habitat and host plant <italic><tp:taxon-name><tp:taxon-name-part taxon-name-part-type="genus" reg="Montanoa">Montanoa</tp:taxon-name-part> <tp:taxon-name-part taxon-name-part-type="species" reg="hibiscifolia">hibiscifolia</tp:taxon-name-part></tp:taxon-name></italic> Benth., <tp:taxon-name><tp:taxon-name-part taxon-name-part-type="family">Asteraceae</tp:taxon-name-part></tp:taxon-name>, elevation 1680 m, San Juan del Obispo, Antigua Guatemala, Guatemala <bold>33–37</bold> leaf mines with feeding larvae.</p></caption><graphic xmlns:xlink="http://www.w3.org/1999/xlink" xlink:href="zookeys-970-117-g005.jpg" position="float" orientation="portrait" xlink:type="simple" id="oo_455139.jpg"><uri content-type="original_file" xlink:type="simple">https://binary.pensoft.net/fig/455139</uri></graphic></fig></tp:treatment-sec><tp:treatment-sec sec-type="diagnosis" id="SECID0ED1AG"><title>Diagnosis.</title><p>Externally, <italic><tp:taxon-name><tp:taxon-name-part taxon-name-part-type="genus" reg="Paratischeria">P.</tp:taxon-name-part> <tp:taxon-name-part taxon-name-part-type="species" reg="mesoamericana">mesoamericana</tp:taxon-name-part></tp:taxon-name></italic> sp. nov. can be confused with some brightly speckled <italic><tp:taxon-name><tp:taxon-name-part taxon-name-part-type="genus" reg="Astrotischeria">Astrotischeria</tp:taxon-name-part></tp:taxon-name></italic> Puplesis &amp; Diškus species, including <italic><tp:taxon-name><tp:taxon-name-part taxon-name-part-type="genus" reg="Astrotischeria">A.</tp:taxon-name-part> <tp:taxon-name-part taxon-name-part-type="species" reg="cornuata">cornuata</tp:taxon-name-part></tp:taxon-name></italic> sp. nov. (described above) or the Central American <italic><tp:taxon-name><tp:taxon-name-part taxon-name-part-type="genus" reg="Astrotischeria">A.</tp:taxon-name-part> <tp:taxon-name-part taxon-name-part-type="species" reg="guatemalica">guatemalica</tp:taxon-name-part></tp:taxon-name></italic> Diškus &amp; Stonis, South American <italic><tp:taxon-name><tp:taxon-name-part taxon-name-part-type="genus" reg="Astrotischeria">A.</tp:taxon-name-part> <tp:taxon-name-part taxon-name-part-type="species" reg="bachariphaga">bachariphaga</tp:taxon-name-part></tp:taxon-name></italic> Diškus &amp; Stonis, and <italic><tp:taxon-name><tp:taxon-name-part taxon-name-part-type="genus" reg="Astrotischeria">A.</tp:taxon-name-part> <tp:taxon-name-part taxon-name-part-type="species" reg="truncata">truncata</tp:taxon-name-part></tp:taxon-name></italic> Diškus &amp; Stonis (in Stonis et al. 2019). However, all these externally similar species belong to another genus, <italic><tp:taxon-name><tp:taxon-name-part taxon-name-part-type="genus" reg="Astrotischeria">Astrotischeria</tp:taxon-name-part></tp:taxon-name></italic>, and possess principally different male genitalia with dorsal lobe(s) on the valva. In the male genitalia, the combination of a unique, distally pointed, four-lobed phallus (Fig. <xref ref-type="fig" rid="F15">99</xref>), medially constricted anellus (Fig. <xref ref-type="fig" rid="F15">98</xref>), and the presence of bifid cheatae on the valva (Fig. <xref ref-type="fig" rid="F15">101</xref>) distinguish <italic><tp:taxon-name><tp:taxon-name-part taxon-name-part-type="genus" reg="Paratischeria">P.</tp:taxon-name-part> <tp:taxon-name-part taxon-name-part-type="species" reg="mesoamericana">mesoamericana</tp:taxon-name-part></tp:taxon-name></italic> sp. nov. from all known congeneric species. This species is also distinctive because no other species in this genus is known to feed on <italic><tp:taxon-name><tp:taxon-name-part taxon-name-part-type="genus" reg="Montanoa">Montanoa</tp:taxon-name-part> <tp:taxon-name-part taxon-name-part-type="species" reg="hibiscifolia">hibiscifolia</tp:taxon-name-part></tp:taxon-name></italic> Benth., <tp:taxon-name><tp:taxon-name-part taxon-name-part-type="family">Asteraceae</tp:taxon-name-part></tp:taxon-name>.</p></tp:treatment-sec><tp:treatment-sec sec-type="description" id="SECID0EV4AG"><title>Description.</title><p><bold>Male</bold> (Fig. <xref ref-type="fig" rid="F7">46</xref>). Forewing length 2.6–3.8 mm; wingspan 5.7–8.6 mm (n = 10). Head: frons and pecten ochreous cream; frontal tuft ochre cream, distally whitish cream; collar ochre cream; antenna longer than one half the length of forewing; flagellum glossy cream, usually annulated with dark brown or pale brown scales. Tegula ochre cream, densely irrorated with grey-brown scales; thorax ochre cream. Forewing yellow-ochre with irregular patches of dark scales: most of these scales are cream but black-tipped, others are plain brown; fringe grey, apically ochre; fringe line present, sometimes ill-defined, comprised of brown and black-tipped cream scales; forewing underside ochre-brown, apically sometimes brownish cream, without spots or androconia. Hindwing glossy, pale grey on upper side and underside, at base cream; fringe pale grey. Legs covered with grey-brown scales on upper side, ochreous cream on underside. Abdomen glossy, pale grey to grey-brown depending on angle of view, with some purple iridescence on upper side, ochre cream, densely speckled with grey-brown or ochre-brown scales on underside; genital plates ochre cream; anal tufts long, dorsally paired, cream.</p><p><bold><italic>Male genitalia</italic></bold> (Figs <xref ref-type="fig" rid="F15">98–104</xref>) with capsule 890 µm long, 450 µm wide. Uncus comprised of two short, rounded lobes (Fig. <xref ref-type="fig" rid="F15">100</xref>) and two long, slender lobes (Fig. <xref ref-type="fig" rid="F15">104</xref>). Socii small, paired, membranous. Valva (Figs <xref ref-type="fig" rid="F15">98</xref>, <xref ref-type="fig" rid="F15">102</xref>) ca. 660 µm long, with bifid chaetae. Anellus thickened laterally and constricted medially (Figs <xref ref-type="fig" rid="F15">98</xref>, <xref ref-type="fig" rid="F15">103</xref>). Vinculum small, rounded distally (Fig. <xref ref-type="fig" rid="F15">102</xref>). Phallus (Fig. <xref ref-type="fig" rid="F15">99</xref>) ca. 675 µm long, apically split into four pointed lobes.</p><p><bold>Female</bold> (Fig. <xref ref-type="fig" rid="F6">43</xref>). Forewing length 3.2–4.0 mm; wingspan 7.0–8.7 mm (n = 8). Scaling similar to male, but sometimes can be darker; frontal tuft ochre cream to ochre-brown. Thorax ochre cream to ochre-brown. Forewing sometimes darker than in males. Abdomen ochre-brown to brown, with some purple iridescence on upper side, ochre cream densely covered with brown or dark brown scales on underside. Ovipositor protruding.</p><p><bold><italic>Female genitalia</italic></bold> (Figs <xref ref-type="fig" rid="F16">105–110</xref>) 2520–2680 µm long. Ovipositor lobes unusually small, rounded, with peg-like setae (Fig. <xref ref-type="fig" rid="F16">109</xref>); second pair of ovipositor lobes only slightly smaller. Anterior apophyses slightly shorter than posterior apophyses (Fig. <xref ref-type="fig" rid="F16">107</xref>); prela with three pairs of long, rod-like projections (Figs <xref ref-type="fig" rid="F16">109</xref>, <xref ref-type="fig" rid="F16">110</xref>). Corpus bursae with a very slender but very long proximal part, and a small, oval, main body (Fig. <xref ref-type="fig" rid="F16">107</xref>); pectination indistinctive. Ductus spermathecae with many large coils (Fig. <xref ref-type="fig" rid="F16">108</xref>).</p></tp:treatment-sec><tp:treatment-sec sec-type="Bionomics" id="SECID0EXABG"><title>Bionomics.</title><p>(Figs <xref ref-type="fig" rid="F5">32–37</xref>). Host plant is <italic><tp:taxon-name><tp:taxon-name-part taxon-name-part-type="genus" reg="Montanoa">Montanoa</tp:taxon-name-part> <tp:taxon-name-part taxon-name-part-type="species" reg="hibiscifolia">hibiscifolia</tp:taxon-name-part></tp:taxon-name></italic> Benth., <tp:taxon-name><tp:taxon-name-part taxon-name-part-type="family">Asteraceae</tp:taxon-name-part></tp:taxon-name> (Figs <xref ref-type="fig" rid="F5">32</xref>, <xref ref-type="fig" rid="F5">33</xref>). Larvae mine leaves in February. Larva is greenish yellow with a brownish green intestine and brown head. The mine is blotch-like (Figs <xref ref-type="fig" rid="F5">33–37</xref>), usually slightly angular, fully transparent, without frass. Adults occur in March.</p></tp:treatment-sec><tp:treatment-sec sec-type="distribution" id="SECID0E4BBG"><title>Distribution.</title><p>This species is known from a single locality in Guatemala: Antigua Guatemala, San Juan del Obispo, at the elevation 1680 m, but the host plant has a much wider distribution (see Discussion).</p></tp:treatment-sec><tp:treatment-sec sec-type="etymology" id="SECID0ECCBG"><title>Etymology.</title><p>The species named after Mesoamerica, a historical region of North America.</p></tp:treatment-sec><tp:treatment-sec sec-type="material" id="SECID0EHCBG"><title>Other material examined.</title><p>14 ♂, 27 ♀, paratypes: Guatemala, Antigua Guatemala, San Juan del Obispo, <named-content xmlns:xlink="http://www.w3.org/1999/xlink" content-type="dwc:verbatimCoordinates" xlink:type="simple"><named-content content-type="geo-json" specific-use="{&#34;type&#34;:&#34;Point&#34;,&#34;coordinates&#34;:[-90.730556,14.518611]}" id="NCID0EQCBG" xlink:type="simple">14°31'7"N, 90°43'50"W</named-content></named-content>, elevation 1680 m, feeding larvae on <italic><tp:taxon-name><tp:taxon-name-part taxon-name-part-type="genus" reg="Montanoa">Montanoa</tp:taxon-name-part> <tp:taxon-name-part taxon-name-part-type="species" reg="hibiscifolia">hibiscifolia</tp:taxon-name-part></tp:taxon-name></italic> Benth., <tp:taxon-name><tp:taxon-name-part taxon-name-part-type="family">Asteraceae</tp:taxon-name-part></tp:taxon-name>, 25 Feb 2012, field card no. 5109, A. Diškus, genitalia slide nos AD871♂, AD887♀, AD1006♀ (<named-content xmlns:xlink="http://www.w3.org/1999/xlink" content-type="dwc:institutional_code" xlink:type="simple">ZIN</named-content>).</p><fig id="F6" position="float" orientation="portrait"><object-id xmlns:xlink="http://www.w3.org/1999/xlink" content-type="doi" xlink:type="simple">10.3897/zookeys.970.54801.figures38-43</object-id><object-id xmlns:xlink="http://www.w3.org/1999/xlink" content-type="arpha" xlink:type="simple">88C1343A-5865-5763-AC2D-D3A9C783764F</object-id><label>Figures 38–43.</label><caption><p>Adults of <italic><tp:taxon-name><tp:taxon-name-part taxon-name-part-type="genus" reg="Astrotischeria">Astrotischeria</tp:taxon-name-part></tp:taxon-name></italic> spp. <bold>38</bold><italic><tp:taxon-name><tp:taxon-name-part taxon-name-part-type="genus" reg="Astrotischeria">A.</tp:taxon-name-part> <tp:taxon-name-part taxon-name-part-type="species" reg="jociui">jociui</tp:taxon-name-part></tp:taxon-name></italic> sp. nov., male, holotype <bold>39</bold> same, female, paratype <bold>40</bold><italic><tp:taxon-name><tp:taxon-name-part taxon-name-part-type="genus" reg="Astrotischeria">A.</tp:taxon-name-part> <tp:taxon-name-part taxon-name-part-type="species" reg="atlantica">atlantica</tp:taxon-name-part></tp:taxon-name></italic> sp. nov., male, holotype <bold>41</bold> same, female, paratype <bold>42</bold><italic><tp:taxon-name><tp:taxon-name-part taxon-name-part-type="genus" reg="Astrotischeria">A.</tp:taxon-name-part> <tp:taxon-name-part taxon-name-part-type="species" reg="cornuata">cornuata</tp:taxon-name-part></tp:taxon-name></italic> sp. nov., male, holotype <bold>43</bold> same, female, paratype (<named-content xmlns:xlink="http://www.w3.org/1999/xlink" content-type="dwc:institutional_code" xlink:type="simple">ZIN</named-content>).</p></caption><graphic xmlns:xlink="http://www.w3.org/1999/xlink" xlink:href="zookeys-970-117-g006.jpg" position="float" orientation="portrait" xlink:type="simple" id="oo_455140.jpg"><uri content-type="original_file" xlink:type="simple">https://binary.pensoft.net/fig/455140</uri></graphic></fig></tp:treatment-sec><tp:treatment-sec><!--Section generated to contain objects referenced in tp:taxon-treatment.--><fig id="F7" position="float" orientation="portrait"><object-id xmlns:xlink="http://www.w3.org/1999/xlink" content-type="doi" xlink:type="simple">10.3897/zookeys.970.54801.figures44-49</object-id><object-id xmlns:xlink="http://www.w3.org/1999/xlink" content-type="arpha" xlink:type="simple">963C76ED-5D94-566F-8AB9-BCE002CCE0CB</object-id><label>Figures 44–49.</label><caption><p>Adults of <italic><tp:taxon-name><tp:taxon-name-part taxon-name-part-type="genus" reg="Paratischeria">Paratischeria</tp:taxon-name-part></tp:taxon-name></italic> spp. <bold>44</bold><italic><tp:taxon-name><tp:taxon-name-part taxon-name-part-type="genus" reg="Paratischeria">P.</tp:taxon-name-part> <tp:taxon-name-part taxon-name-part-type="species" reg="guarani">guarani</tp:taxon-name-part></tp:taxon-name></italic> sp. nov., male, holotype (<named-content xmlns:xlink="http://www.w3.org/1999/xlink" content-type="dwc:institutional_code" xlink:type="simple">ZIN</named-content>) <bold>45</bold> same, female, paratype (<named-content xmlns:xlink="http://www.w3.org/1999/xlink" content-type="dwc:institutional_code" xlink:type="simple">ZIN</named-content>) <bold>46</bold><italic><tp:taxon-name><tp:taxon-name-part taxon-name-part-type="genus" reg="Paratischeria">P.</tp:taxon-name-part> <tp:taxon-name-part taxon-name-part-type="species" reg="mesoamericana">mesoamericana</tp:taxon-name-part></tp:taxon-name></italic> sp. nov., male, holotype (<named-content xmlns:xlink="http://www.w3.org/1999/xlink" content-type="dwc:institutional_code" xlink:type="simple">ZIN</named-content>) <bold>47</bold><italic><tp:taxon-name><tp:taxon-name-part taxon-name-part-type="genus" reg="Paratischeria">P.</tp:taxon-name-part> <tp:taxon-name-part taxon-name-part-type="species" reg="suprafasciata">suprafasciata</tp:taxon-name-part></tp:taxon-name></italic> sp. nov., female, holotype (<named-content xmlns:xlink="http://www.w3.org/1999/xlink" content-type="dwc:institutional_code" xlink:type="simple">ZIN</named-content>) <bold>48</bold><italic><tp:taxon-name><tp:taxon-name-part taxon-name-part-type="genus" reg="Paratischeria">P.</tp:taxon-name-part> <tp:taxon-name-part taxon-name-part-type="species" reg="mesoamericana">mesoamericana</tp:taxon-name-part></tp:taxon-name></italic> sp. nov., female, paratype (<named-content xmlns:xlink="http://www.w3.org/1999/xlink" content-type="dwc:institutional_code" xlink:type="simple">ZIN</named-content>) <bold>49</bold><italic><tp:taxon-name><tp:taxon-name-part taxon-name-part-type="genus" reg="Paratischeria">P.</tp:taxon-name-part> <tp:taxon-name-part taxon-name-part-type="species" reg="braziliensis">braziliensis</tp:taxon-name-part></tp:taxon-name></italic> sp. nov., male, holotype (<named-content xmlns:xlink="http://www.w3.org/1999/xlink" content-type="dwc:institutional_code" xlink:type="simple">USNM</named-content>).</p></caption><graphic xmlns:xlink="http://www.w3.org/1999/xlink" xlink:href="zookeys-970-117-g007.jpg" position="float" orientation="portrait" xlink:type="simple" id="oo_455141.jpg"><uri content-type="original_file" xlink:type="simple">https://binary.pensoft.net/fig/455141</uri></graphic></fig><fig id="F15" position="float" orientation="portrait"><object-id xmlns:xlink="http://www.w3.org/1999/xlink" content-type="doi" xlink:type="simple">10.3897/zookeys.970.54801.figures98-104</object-id><object-id xmlns:xlink="http://www.w3.org/1999/xlink" content-type="arpha" xlink:type="simple">8A105312-2B85-5F25-992D-F02D8094921D</object-id><label>Figures 98–104.</label><caption><p>Male genitalia of <italic><tp:taxon-name><tp:taxon-name-part taxon-name-part-type="genus" reg="Paratischeria">Paratischeria</tp:taxon-name-part> <tp:taxon-name-part taxon-name-part-type="species" reg="mesoamericana">mesoamericana</tp:taxon-name-part></tp:taxon-name></italic> sp. nov. <bold>98</bold> holotype, slide no. AD1005, general view of capsule with phallus removed <bold>99</bold> same, phallus <bold>100</bold> same, uncus and socii <bold>101</bold> same, thickened bifid chaetae of valva <bold>102, 103</bold> capsule with phallus removed, ventral view, paratype, genitalia slide no. AD871 <bold>104</bold> same, lateral view with phallus inside, holotype, genitalia slide no. AD1005 (<named-content xmlns:xlink="http://www.w3.org/1999/xlink" content-type="dwc:institutional_code" xlink:type="simple">ZIN</named-content>).</p></caption><graphic xmlns:xlink="http://www.w3.org/1999/xlink" xlink:href="zookeys-970-117-g015.jpg" position="float" orientation="portrait" xlink:type="simple" id="oo_455149.jpg"><uri content-type="original_file" xlink:type="simple">https://binary.pensoft.net/fig/455149</uri></graphic></fig><fig id="F16" position="float" orientation="portrait"><object-id xmlns:xlink="http://www.w3.org/1999/xlink" content-type="doi" xlink:type="simple">10.3897/zookeys.970.54801.figures105-110</object-id><object-id xmlns:xlink="http://www.w3.org/1999/xlink" content-type="arpha" xlink:type="simple">06C45873-C727-5975-A39C-A7B8B65070BB</object-id><label>Figures 105–110.</label><caption><p>Female genitalia of <italic><tp:taxon-name><tp:taxon-name-part taxon-name-part-type="genus" reg="Paratischeria">Paratischeria</tp:taxon-name-part> <tp:taxon-name-part taxon-name-part-type="species" reg="mesoamericana">mesoamericana</tp:taxon-name-part></tp:taxon-name></italic> sp. nov. <bold>105</bold> paratype, genitalia slide no. AD1006, ovipositor, lateral view <bold>106</bold> same, coils of ductus spermathecae <bold>107</bold> same, general view <bold>108</bold> same, coils of ductus spermathecae <bold>109</bold> same, ovipositor lobes and apophyses <bold>110</bold> same, prela (<named-content xmlns:xlink="http://www.w3.org/1999/xlink" content-type="dwc:institutional_code" xlink:type="simple">ZIN</named-content>).</p></caption><graphic xmlns:xlink="http://www.w3.org/1999/xlink" xlink:href="zookeys-970-117-g016.jpg" position="float" orientation="portrait" xlink:type="simple" id="oo_455150.jpg"><uri content-type="original_file" xlink:type="simple">https://binary.pensoft.net/fig/455150</uri></graphic></fig></tp:treatment-sec></tp:taxon-treatment>
