# Supplementary material for: Exotic-looking Neotropical Tischeriidae (Lepidoptera) and their host plants
Source: Zookeys. 2020 Sep 21;970:117–58. doi: 10.3897/zookeys.970.54801 (PMC7522113; doi:10.3897/zookeys.970.54801)
Supplement: XML Treatment for Paratischeria suprafasciata [file zookeys.970.54801-treatment6.xml]

<!DOCTYPE tp:taxon-treatment
  PUBLIC "-//TaxonX//DTD Taxonomic Treatment Publishing DTD v0 20100105//EN" "tax-treatment-NSO.dtd">
<tp:taxon-treatment xmlns:tp="http://www.plazi.org/taxpub"><tp:treatment-meta><kwd-group><label>Taxon classification</label><kwd><named-content xmlns:xlink="http://www.w3.org/1999/xlink" content-type="kingdom">Animalia</named-content></kwd><kwd><named-content xmlns:xlink="http://www.w3.org/1999/xlink" content-type="order">Lepidoptera</named-content></kwd><kwd><named-content xmlns:xlink="http://www.w3.org/1999/xlink" content-type="family">Tischeriidae</named-content></kwd></kwd-group><mixed-citation publication-type="journal"><person-group><name><surname>Stonis</surname><given-names>Jonas R.</given-names></name><name><surname>Diškus</surname><given-names>Arūnas</given-names></name><name><surname>Remeikis</surname><given-names>Andrius</given-names></name><name><surname>Solis</surname><given-names>M. Alma</given-names></name><name><surname>Katinas</surname><given-names>Liliana</given-names></name></person-group><article-title>Exotic-looking Neotropical <tp:taxon-name><tp:taxon-name-part taxon-name-part-type="family">Tischeriidae</tp:taxon-name-part></tp:taxon-name> (<tp:taxon-name><tp:taxon-name-part taxon-name-part-type="order">Lepidoptera</tp:taxon-name-part></tp:taxon-name>) and their host plants</article-title><source>Zookeys</source><day>21</day><month>9</month><year>2020</year><volume>970</volume><fpage>117</fpage><lpage>158</lpage><pub-id pub-id-type="doi">10.3897/zookeys.970.54801</pub-id></mixed-citation></tp:treatment-meta><tp:nomenclature><tp:taxon-name><object-id xmlns:xlink="http://www.w3.org/1999/xlink" content-type="arpha" xlink:type="simple">718552E3-EAF8-54CB-AEE2-2132F5D778F6</object-id>
            <tp:taxon-name-part taxon-name-part-type="genus" reg="Paratischeria">Paratischeria</tp:taxon-name-part>
            <tp:taxon-name-part taxon-name-part-type="species" reg="suprafasciata">suprafasciata</tp:taxon-name-part>
            <object-id xmlns:xlink="http://www.w3.org/1999/xlink" content-type="zoobank" xlink:type="simple">http://zoobank.org/DA9C53D0-66CB-4FDB-B116-711B7AECF3B3</object-id>
          </tp:taxon-name><tp:taxon-authority>Diškus &amp; Stonis</tp:taxon-authority><tp:taxon-status xmlns:xlink="http://www.w3.org/1999/xlink" xlink:type="simple">sp. nov.</tp:taxon-status><xref ref-type="fig" rid="F3">Figs 19–21</xref><xref ref-type="fig" rid="F7">, 47</xref><xref ref-type="fig" rid="F17">, 111–115</xref></tp:nomenclature><tp:treatment-sec sec-type="Holotype" id="SECID0EFHBG"><title>Holotype.</title><p>female, pinned, with genitalia slide no. AD967. Labels: Argentina, Misiones Province, Puerto Iguazú, <named-content xmlns:xlink="http://www.w3.org/1999/xlink" content-type="dwc:verbatimCoordinates" xlink:type="simple"><named-content content-type="geo-json" specific-use="{&#34;type&#34;:&#34;Point&#34;,&#34;coordinates&#34;:[-54.446389,-25.685556]}" id="NCID0EOHBG" xlink:type="simple">25°41'8"S, 54°26'47"W</named-content></named-content>, elevation 160 m, mining larva on <italic><tp:taxon-name><tp:taxon-name-part taxon-name-part-type="genus" reg="Allophylus">Allophylus</tp:taxon-name-part> <tp:taxon-name-part taxon-name-part-type="species" reg="edulis">edulis</tp:taxon-name-part></tp:taxon-name></italic> (A. St.-Hil., A. Juss. &amp; Cambess.) Hieron. ex Niederl., <tp:taxon-name><tp:taxon-name-part taxon-name-part-type="family">Sapindaceae</tp:taxon-name-part></tp:taxon-name>, 10 Feb 2019, field card no. 5291, A. Diškus (<named-content xmlns:xlink="http://www.w3.org/1999/xlink" content-type="dwc:institutional_code" xlink:type="simple">ZIN</named-content>).</p><fig id="F7" position="float" orientation="portrait"><object-id xmlns:xlink="http://www.w3.org/1999/xlink" content-type="doi" xlink:type="simple">10.3897/zookeys.970.54801.figures44-49</object-id><object-id xmlns:xlink="http://www.w3.org/1999/xlink" content-type="arpha" xlink:type="simple">963C76ED-5D94-566F-8AB9-BCE002CCE0CB</object-id><label>Figures 44–49.</label><caption><p>Adults of <italic><tp:taxon-name><tp:taxon-name-part taxon-name-part-type="genus" reg="Paratischeria">Paratischeria</tp:taxon-name-part></tp:taxon-name></italic> spp. <bold>44</bold><italic><tp:taxon-name><tp:taxon-name-part taxon-name-part-type="genus" reg="Paratischeria">P.</tp:taxon-name-part> <tp:taxon-name-part taxon-name-part-type="species" reg="guarani">guarani</tp:taxon-name-part></tp:taxon-name></italic> sp. nov., male, holotype (<named-content xmlns:xlink="http://www.w3.org/1999/xlink" content-type="dwc:institutional_code" xlink:type="simple">ZIN</named-content>) <bold>45</bold> same, female, paratype (<named-content xmlns:xlink="http://www.w3.org/1999/xlink" content-type="dwc:institutional_code" xlink:type="simple">ZIN</named-content>) <bold>46</bold><italic><tp:taxon-name><tp:taxon-name-part taxon-name-part-type="genus" reg="Paratischeria">P.</tp:taxon-name-part> <tp:taxon-name-part taxon-name-part-type="species" reg="mesoamericana">mesoamericana</tp:taxon-name-part></tp:taxon-name></italic> sp. nov., male, holotype (<named-content xmlns:xlink="http://www.w3.org/1999/xlink" content-type="dwc:institutional_code" xlink:type="simple">ZIN</named-content>) <bold>47</bold><italic><tp:taxon-name><tp:taxon-name-part taxon-name-part-type="genus" reg="Paratischeria">P.</tp:taxon-name-part> <tp:taxon-name-part taxon-name-part-type="species" reg="suprafasciata">suprafasciata</tp:taxon-name-part></tp:taxon-name></italic> sp. nov., female, holotype (<named-content xmlns:xlink="http://www.w3.org/1999/xlink" content-type="dwc:institutional_code" xlink:type="simple">ZIN</named-content>) <bold>48</bold><italic><tp:taxon-name><tp:taxon-name-part taxon-name-part-type="genus" reg="Paratischeria">P.</tp:taxon-name-part> <tp:taxon-name-part taxon-name-part-type="species" reg="mesoamericana">mesoamericana</tp:taxon-name-part></tp:taxon-name></italic> sp. nov., female, paratype (<named-content xmlns:xlink="http://www.w3.org/1999/xlink" content-type="dwc:institutional_code" xlink:type="simple">ZIN</named-content>) <bold>49</bold><italic><tp:taxon-name><tp:taxon-name-part taxon-name-part-type="genus" reg="Paratischeria">P.</tp:taxon-name-part> <tp:taxon-name-part taxon-name-part-type="species" reg="braziliensis">braziliensis</tp:taxon-name-part></tp:taxon-name></italic> sp. nov., male, holotype (<named-content xmlns:xlink="http://www.w3.org/1999/xlink" content-type="dwc:institutional_code" xlink:type="simple">USNM</named-content>).</p></caption><graphic xmlns:xlink="http://www.w3.org/1999/xlink" xlink:href="zookeys-970-117-g007.jpg" position="float" orientation="portrait" xlink:type="simple" id="oo_455141.jpg"><uri content-type="original_file" xlink:type="simple">https://binary.pensoft.net/fig/455141</uri></graphic></fig></tp:treatment-sec><tp:treatment-sec sec-type="diagnosis" id="SECID0E4LBG"><title>Diagnosis.</title><p>Externally, this new species can be differentiated from all congeneric species by the distinct forewing pattern with an ochre, oblique, postmedian fascia and ochre subapical spot (Fig. <xref ref-type="fig" rid="F7">47</xref>). Male unknown. In the female genitalia, the new species is characterized by the unique, oval-shaped widening of slender part of corpus bursae proximally (Fig. <xref ref-type="fig" rid="F17">111</xref>). This species is also distinctive because no other species in <tp:taxon-name><tp:taxon-name-part taxon-name-part-type="family">Tischeriidae</tp:taxon-name-part></tp:taxon-name> is known to feed on <italic><tp:taxon-name><tp:taxon-name-part taxon-name-part-type="genus" reg="Allophylus">Allophylus</tp:taxon-name-part> <tp:taxon-name-part taxon-name-part-type="species" reg="edulis">edulis</tp:taxon-name-part></tp:taxon-name></italic> (A. St.-Hil., A. Juss. &amp; Cambess.) Hieron. ex Niederl. (<tp:taxon-name><tp:taxon-name-part taxon-name-part-type="family">Sapindaceae</tp:taxon-name-part></tp:taxon-name>).</p></tp:treatment-sec><tp:treatment-sec sec-type="description" id="SECID0EANBG"><title>Description.</title><p><bold>Male.</bold> Unknown.</p><p><bold>Female</bold> (Fig. <xref ref-type="fig" rid="F7">47</xref>). Forewing length 3.2 mm; wingspan 6.9 mm (n = 1). Head: frons and pecten ochre cream to pale ochre; golden cream; collar glossy ochre-grey; antenna slightly longer than one half the length of forewing; flagellum dark grey on upper side, pale grey on underside. Tegula and thorax glossy ochre-grey. Forewing slender, glossy grey-ochre in basal half, with bright ochre, oblique postmedian fascia and bright ochre subapical spot widely surrounded by black and cream-tipped scales with purple iridescence; fringe black-grey, without fringe line. Hindwing and fringe grey on upper side and underside, without androconia. Legs grey to blackish grey on upper side, ochre cream on underside. Abdomen blackish grey on upper side, glossy pale ochre with some grey scales (especially prominent proximally) on underside; anal tufts absent; ovipositor slightly protruding.</p><p><bold><italic>Female genitalia</italic></bold> (Figs <xref ref-type="fig" rid="F17">111–115</xref>) 1310 µm long. Ovipositor lobes large, rounded, clothed with short, modified peg-like setae; area between ovipositor lobes slender, with tiny papillae and some short setae. Second pair of lobes, lateral and anterior to the ovipositor lobes, slightly smaller, triangular, with long slender setae. Posterior apophyses slightly shorter than anterior ones (Fig. <xref ref-type="fig" rid="F17">115</xref>); prela comprised of three pairs of rod-like projections (Fig. <xref ref-type="fig" rid="F17">115</xref>); inner pair of these rod-like projections very long (as long as anterior apophyses). Corpus bursae folded, oval-shaped proximally, bulbous distally (Fig. <xref ref-type="fig" rid="F17">111</xref>), without pectination or signum on wide, basal part, but with some tiny spines proximally (Fig. <xref ref-type="fig" rid="F17">113</xref>). Ductus spermathaecae very slender, with many coils (Fig. <xref ref-type="fig" rid="F17">112</xref>).</p></tp:treatment-sec><tp:treatment-sec sec-type="Bionomics" id="SECID0EPOBG"><title>Bionomics.</title><p>(Figs <xref ref-type="fig" rid="F3">19–21</xref>). Host plant is <italic><tp:taxon-name><tp:taxon-name-part taxon-name-part-type="genus" reg="Allophylus">Allophylus</tp:taxon-name-part> <tp:taxon-name-part taxon-name-part-type="species" reg="edulis">edulis</tp:taxon-name-part></tp:taxon-name></italic> (A. St.-Hil., A. Juss. &amp; Cambess.) Hieron. ex Niederl., <tp:taxon-name><tp:taxon-name-part taxon-name-part-type="family">Sapindaceae</tp:taxon-name-part></tp:taxon-name> (Fig. <xref ref-type="fig" rid="F3">19</xref>). Larvae mine leaves in February. Larva very pale green with a bright green intestine and very pale brown head. The mine is blotch-like (Figs <xref ref-type="fig" rid="F3">20</xref>, <xref ref-type="fig" rid="F3">21</xref>), fully transparent, without frass. Adults occur in March.</p></tp:treatment-sec><tp:treatment-sec sec-type="distribution" id="SECID0EVPBG"><title>Distribution.</title><p>This species is known from a single locality in northern Argentina, Misiones Province, Puerto Iguazú, at the elevation ca. 160 m, but the host plant has a much wider distribution (see Discussion).</p></tp:treatment-sec><tp:treatment-sec sec-type="etymology" id="SECID0E1PBG"><title>Etymology.</title><p>The species name is derived from Latin <italic>fasciatus</italic> (banded, with a fascia) with the prefix <italic>supra</italic>, in reference to the unusual (in <tp:taxon-name><tp:taxon-name-part taxon-name-part-type="family">Tischeriidae</tp:taxon-name-part></tp:taxon-name>), forewing pattern with a distinctive postmedian facia.</p><fig id="F8" position="float" orientation="portrait"><object-id xmlns:xlink="http://www.w3.org/1999/xlink" content-type="doi" xlink:type="simple">10.3897/zookeys.970.54801.figures50-59</object-id><object-id xmlns:xlink="http://www.w3.org/1999/xlink" content-type="arpha" xlink:type="simple">0E4DE92C-C533-5C02-8FBF-13F16791DE8E</object-id><label>Figures 50–59.</label><caption><p>Male genitalia of <italic><tp:taxon-name><tp:taxon-name-part taxon-name-part-type="genus" reg="Astrotischeria">Astrotischeria</tp:taxon-name-part> <tp:taxon-name-part taxon-name-part-type="species" reg="jociui">jociui</tp:taxon-name-part></tp:taxon-name></italic> sp. nov. <bold>50, 51</bold> capsule with phallus removed, holotype, genitalia slide no. AD999 <bold>52, 53</bold> apex of phallus, paratype, genitalia slide no. AD977 <bold>54</bold> same, genitalia slide no. AD976 <bold>55</bold> same, genitalia slide no. AD922 <bold>56–58</bold> lateral view of capsule, paratype, genitalia slide no. AD977 <bold>59</bold> phallus, general view, paratype, genitalia slide no. AD977 (<named-content xmlns:xlink="http://www.w3.org/1999/xlink" content-type="dwc:institutional_code" xlink:type="simple">ZIN</named-content>).</p></caption><graphic xmlns:xlink="http://www.w3.org/1999/xlink" xlink:href="zookeys-970-117-g008.jpg" position="float" orientation="portrait" xlink:type="simple" id="oo_455142.jpg"><uri content-type="original_file" xlink:type="simple">https://binary.pensoft.net/fig/455142</uri></graphic></fig></tp:treatment-sec><tp:treatment-sec><!--Section generated to contain objects referenced in tp:taxon-treatment.--><fig id="F3" position="float" orientation="portrait"><object-id xmlns:xlink="http://www.w3.org/1999/xlink" content-type="doi" xlink:type="simple">10.3897/zookeys.970.54801.figures15-21</object-id><object-id xmlns:xlink="http://www.w3.org/1999/xlink" content-type="arpha" xlink:type="simple">9710EFE5-6BA8-5697-8A33-59E4C8767D09</object-id><label>Figures 15–21.</label><caption><p>Bionomics of new species. <bold>15</bold><italic><tp:taxon-name><tp:taxon-name-part taxon-name-part-type="genus" reg="Astrotischeria">Astrotischeria</tp:taxon-name-part> <tp:taxon-name-part taxon-name-part-type="species" reg="jociui">jociui</tp:taxon-name-part></tp:taxon-name></italic> sp. nov., host plant <italic><tp:taxon-name><tp:taxon-name-part taxon-name-part-type="genus" reg="Wissadula">Wissadula</tp:taxon-name-part> <tp:taxon-name-part taxon-name-part-type="species" reg="excelsior">excelsior</tp:taxon-name-part></tp:taxon-name></italic> (Cav.) C. Presl., <tp:taxon-name><tp:taxon-name-part taxon-name-part-type="family">Malvaceae</tp:taxon-name-part></tp:taxon-name><bold>16</bold> same, habitat, elevation 2160 m, near Machu Picchu, Urubamba Province, Peru <bold>17, 18</bold> same, leaf mines on <italic><tp:taxon-name><tp:taxon-name-part taxon-name-part-type="genus" reg="Wissadula">Wissadula</tp:taxon-name-part> <tp:taxon-name-part taxon-name-part-type="species" reg="excelsior">excelsior</tp:taxon-name-part></tp:taxon-name></italic><bold>19</bold><italic><tp:taxon-name><tp:taxon-name-part taxon-name-part-type="genus" reg="Paratischeria">Paratischeria</tp:taxon-name-part> <tp:taxon-name-part taxon-name-part-type="species" reg="suprafasciata">suprafasciata</tp:taxon-name-part></tp:taxon-name></italic> sp. nov., host plant <italic><tp:taxon-name><tp:taxon-name-part taxon-name-part-type="genus" reg="Allophylus">Allophylus</tp:taxon-name-part> <tp:taxon-name-part taxon-name-part-type="species" reg="edulis">edulis</tp:taxon-name-part></tp:taxon-name></italic> (A. St.-Hil., A. Juss. &amp; Cambess.) Hieron. ex Niederl., <tp:taxon-name><tp:taxon-name-part taxon-name-part-type="family">Sapindaceae</tp:taxon-name-part></tp:taxon-name><bold>20</bold> leaf mine with a pupa <bold>21</bold> leaf mine with a feeding larva.</p></caption><graphic xmlns:xlink="http://www.w3.org/1999/xlink" xlink:href="zookeys-970-117-g003.jpg" position="float" orientation="portrait" xlink:type="simple" id="oo_455137.jpg"><uri content-type="original_file" xlink:type="simple">https://binary.pensoft.net/fig/455137</uri></graphic></fig><fig id="F17" position="float" orientation="portrait"><object-id xmlns:xlink="http://www.w3.org/1999/xlink" content-type="doi" xlink:type="simple">10.3897/zookeys.970.54801.figures111-115</object-id><object-id xmlns:xlink="http://www.w3.org/1999/xlink" content-type="arpha" xlink:type="simple">D408CD32-5A92-563A-AE90-D00DA87C9208</object-id><label>Figures 111–115.</label><caption><p>Female genitalia of <italic><tp:taxon-name><tp:taxon-name-part taxon-name-part-type="genus" reg="Paratischeria">Paratischeria</tp:taxon-name-part> <tp:taxon-name-part taxon-name-part-type="species" reg="suprafasciata">suprafasciata</tp:taxon-name-part></tp:taxon-name></italic> sp. nov. <bold>111</bold> holotype, genitalia slide no. AD967, general view <bold>112</bold> same, coils of ductus spermathecae <bold>113</bold> same, fragment of corpus bursae <bold>114</bold> same, ovipositor lobes <bold>115</bold> same, apophyses and prela (<named-content xmlns:xlink="http://www.w3.org/1999/xlink" content-type="dwc:institutional_code" xlink:type="simple">ZIN</named-content>).</p></caption><graphic xmlns:xlink="http://www.w3.org/1999/xlink" xlink:href="zookeys-970-117-g017.jpg" position="float" orientation="portrait" xlink:type="simple" id="oo_455151.jpg"><uri content-type="original_file" xlink:type="simple">https://binary.pensoft.net/fig/455151</uri></graphic></fig></tp:treatment-sec></tp:taxon-treatment>
