# Supplementary material for: Exotic-looking Neotropical Tischeriidae (Lepidoptera) and their host plants
Source: Zookeys. 2020 Sep 21;970:117–58. doi: 10.3897/zookeys.970.54801 (PMC7522113; doi:10.3897/zookeys.970.54801)
Supplement: XML Treatment for Paratischeria braziliensis [file zookeys.970.54801-treatment7.xml]

<!DOCTYPE tp:taxon-treatment
  PUBLIC "-//TaxonX//DTD Taxonomic Treatment Publishing DTD v0 20100105//EN" "tax-treatment-NSO.dtd">
<tp:taxon-treatment xmlns:tp="http://www.plazi.org/taxpub"><tp:treatment-meta><kwd-group><label>Taxon classification</label><kwd><named-content xmlns:xlink="http://www.w3.org/1999/xlink" content-type="kingdom">Animalia</named-content></kwd><kwd><named-content xmlns:xlink="http://www.w3.org/1999/xlink" content-type="order">Lepidoptera</named-content></kwd><kwd><named-content xmlns:xlink="http://www.w3.org/1999/xlink" content-type="family">Tischeriidae</named-content></kwd></kwd-group><mixed-citation publication-type="journal"><person-group><name><surname>Stonis</surname><given-names>Jonas R.</given-names></name><name><surname>Diškus</surname><given-names>Arūnas</given-names></name><name><surname>Remeikis</surname><given-names>Andrius</given-names></name><name><surname>Solis</surname><given-names>M. Alma</given-names></name><name><surname>Katinas</surname><given-names>Liliana</given-names></name></person-group><article-title>Exotic-looking Neotropical <tp:taxon-name><tp:taxon-name-part taxon-name-part-type="family">Tischeriidae</tp:taxon-name-part></tp:taxon-name> (<tp:taxon-name><tp:taxon-name-part taxon-name-part-type="order">Lepidoptera</tp:taxon-name-part></tp:taxon-name>) and their host plants</article-title><source>Zookeys</source><day>21</day><month>9</month><year>2020</year><volume>970</volume><fpage>117</fpage><lpage>158</lpage><pub-id pub-id-type="doi">10.3897/zookeys.970.54801</pub-id></mixed-citation></tp:treatment-meta><tp:nomenclature><tp:taxon-name><object-id xmlns:xlink="http://www.w3.org/1999/xlink" content-type="arpha" xlink:type="simple">C7B1502C-71E8-5A46-A493-20902847B2C9</object-id>
            <tp:taxon-name-part taxon-name-part-type="genus" reg="Paratischeria">Paratischeria</tp:taxon-name-part>
            <tp:taxon-name-part taxon-name-part-type="species" reg="braziliensis">braziliensis</tp:taxon-name-part>
            <object-id xmlns:xlink="http://www.w3.org/1999/xlink" content-type="zoobank" xlink:type="simple">http://zoobank.org/E51DF3A6-2756-44EB-B824-14FF97EAC647</object-id>
          </tp:taxon-name><tp:taxon-authority>Diškus &amp; Stonis</tp:taxon-authority><tp:taxon-status xmlns:xlink="http://www.w3.org/1999/xlink" xlink:type="simple">sp. nov.</tp:taxon-status><xref ref-type="fig" rid="F7">Figs 49</xref><xref ref-type="fig" rid="F18">, 116–126</xref></tp:nomenclature><tp:treatment-sec sec-type="Holotype" id="SECID0EDTBG"><title>Holotype.</title><p>male, pinned, with genitalia slide no AD1004. Label: Brazil, Nova Teutônia, <named-content xmlns:xlink="http://www.w3.org/1999/xlink" content-type="dwc:verbatimCoordinates" xlink:type="simple"><named-content content-type="geo-json" specific-use="{&#34;type&#34;:&#34;Point&#34;,&#34;coordinates&#34;:[-52.383333,-27.183333]}" id="NCID0EMTBG" xlink:type="simple">27°11'S, 52°23'W</named-content></named-content>, Oct 1944, Fritz Plaumann (<named-content xmlns:xlink="http://www.w3.org/1999/xlink" content-type="dwc:institutional_code" xlink:type="simple">USNM</named-content>).</p><fig id="F9" position="float" orientation="portrait"><object-id xmlns:xlink="http://www.w3.org/1999/xlink" content-type="doi" xlink:type="simple">10.3897/zookeys.970.54801.figures60-67</object-id><object-id xmlns:xlink="http://www.w3.org/1999/xlink" content-type="arpha" xlink:type="simple">D2075609-7EB3-5E54-9155-1C28E1C56F53</object-id><label>Figures 60–67.</label><caption><p>Genitalia of <italic><tp:taxon-name><tp:taxon-name-part taxon-name-part-type="genus" reg="Astrotischeria">Astrotischeria</tp:taxon-name-part> <tp:taxon-name-part taxon-name-part-type="species" reg="jociui">jociui</tp:taxon-name-part></tp:taxon-name></italic> sp. nov. <bold>60</bold> male genitalia, valva, lateral view, paratype, genitalia slide no. AD976 <bold>61, 63</bold> female genitalia, paratype, genitalia slide no. AD978, ovipositor lobes and apophyses <bold>62</bold> same, slender part of corpus bursae <bold>64, 65</bold> same, details of ovipositor lobes <bold>66</bold> same, coils of ductus spermathecae <bold>67</bold> same, main body of corpus bursae (<named-content xmlns:xlink="http://www.w3.org/1999/xlink" content-type="dwc:institutional_code" xlink:type="simple">ZIN</named-content>).</p></caption><graphic xmlns:xlink="http://www.w3.org/1999/xlink" xlink:href="zookeys-970-117-g009.jpg" position="float" orientation="portrait" xlink:type="simple" id="oo_455143.jpg"><uri content-type="original_file" xlink:type="simple">https://binary.pensoft.net/fig/455143</uri></graphic></fig></tp:treatment-sec><tp:treatment-sec sec-type="diagnosis" id="SECID0E6UBG"><title>Diagnosis.</title><p>External characters are not informative for species identification: this new species can be confused with many other pale speckled <italic><tp:taxon-name><tp:taxon-name-part taxon-name-part-type="genus" reg="Paratischeria">Paratischeria</tp:taxon-name-part></tp:taxon-name></italic> Diškus &amp; Stonis, <italic><tp:taxon-name><tp:taxon-name-part taxon-name-part-type="genus" reg="Coptotriche">Coptotriche</tp:taxon-name-part></tp:taxon-name></italic> Walsingham, and <italic><tp:taxon-name><tp:taxon-name-part taxon-name-part-type="genus" reg="Astrotischeria">Astrotischeria</tp:taxon-name-part></tp:taxon-name></italic> Puplesis &amp; Diškus species. In the male genitalia, the unique, unusually long, rod-like process of vinculum (Figs <xref ref-type="fig" rid="F18">120</xref>, <xref ref-type="fig" rid="F18">121</xref>), absence of transtilla, and the unique, spiny phallus (Figs <xref ref-type="fig" rid="F18">124–126</xref>) easily differentiate <italic><tp:taxon-name><tp:taxon-name-part taxon-name-part-type="genus" reg="Paratischeria">P.</tp:taxon-name-part> <tp:taxon-name-part taxon-name-part-type="species" reg="braziliensis">braziliensis</tp:taxon-name-part></tp:taxon-name></italic> sp. nov. from all known <tp:taxon-name><tp:taxon-name-part taxon-name-part-type="family">Tischeriidae</tp:taxon-name-part></tp:taxon-name> species (also see Discussion).</p></tp:treatment-sec><tp:treatment-sec sec-type="description" id="SECID0EWWBG"><title>Description.</title><p><bold>Male</bold> (Fig. <xref ref-type="fig" rid="F6">38</xref>). Forewing length 3.9 mm; wingspan 8.4 mm (n = 1). Head: frons and pecten glossy whitish cream; frontal tuft ochre cream, but distally glossy whitish over the frons, laterally with some brown-tipped scales; collar ochre cream; antenna only longer than one half the length of forewing; flagellum glossy yellow cream. Tegula pale ochre-yellow; thorax ochre cream. Forewing pale ochre yellow, with irregularly scattered ochre-brown scales; fringe indistinct or absent; forewing underside pale ochre-brown. Hindwing and fringe yellow-ochre. Legs pale yellow ochre, with some ochre-brown scales on upper side. Abdomen ochre cream on upper side and underside; genital plates cream; anal tufts long, cream.</p><p><bold><italic>Male genitalia</italic></bold> (Figs <xref ref-type="fig" rid="F18">116–126</xref>) with capsule 550 µm long, 450 µm wide. Uncus (Fig. <xref ref-type="fig" rid="F18">118</xref>) comprised of two large, strongly thickened, lateral lobes. Socii membranous, unpaired, unusually large (Fig. <xref ref-type="fig" rid="F18">116</xref>). Valva (Figs <xref ref-type="fig" rid="F18">117</xref>, <xref ref-type="fig" rid="F18">119</xref>, <xref ref-type="fig" rid="F18">120</xref>) 500 µm long (excluding the basal process), wide (Fig. <xref ref-type="fig" rid="F18">119</xref>). Transtilla absent. Anellus indistinctive. Vinculum with unusually slender but very long (785 µm), rod-like process (Figs <xref ref-type="fig" rid="F18">120</xref>, <xref ref-type="fig" rid="F18">121</xref>). Phallus (Figs <xref ref-type="fig" rid="F18">122–126</xref>) 1185 µm long, apically with three lobes and some large spines laterally (Figs <xref ref-type="fig" rid="F18">124</xref>, <xref ref-type="fig" rid="F18">126</xref>).</p><p><bold>Female.</bold> Unknown.</p></tp:treatment-sec><tp:treatment-sec sec-type="Bionomics" id="SECID0E4YBG"><title>Bionomics.</title><p>Adults fly in October. Otherwise, biology is unknown.</p></tp:treatment-sec><tp:treatment-sec sec-type="distribution" id="SECID0ECZBG"><title>Distribution.</title><p>This species is known from a single locality in southeastern Brazil, Santa Catarina: Nova Teutônia.</p></tp:treatment-sec><tp:treatment-sec sec-type="etymology" id="SECID0EHZBG"><title>Etymology.</title><p>The species is named after Brazil, the country where it was found.</p><fig id="F10" position="float" orientation="portrait"><object-id xmlns:xlink="http://www.w3.org/1999/xlink" content-type="doi" xlink:type="simple">10.3897/zookeys.970.54801.figures68-76</object-id><object-id xmlns:xlink="http://www.w3.org/1999/xlink" content-type="arpha" xlink:type="simple">DA5C97EC-6DB0-5CC4-99B6-0EDB0F4B4BEA</object-id><label>Figures 68–76.</label><caption><p>Male genitalia of <italic><tp:taxon-name><tp:taxon-name-part taxon-name-part-type="genus" reg="Astrotischeria">Astrotischeria</tp:taxon-name-part> <tp:taxon-name-part taxon-name-part-type="species" reg="atlantica">atlantica</tp:taxon-name-part></tp:taxon-name></italic> sp. nov. <bold>68, 69</bold> inner process of uncus, holotype, genitalia slide no. AD969 <bold>70</bold> uncus, paratype, genitalia slide no. AD970 <bold>71</bold> smaller lobes of uncus and tegumen, holotype, genitalia slide no. AD969 <bold>72</bold> general view of capsule with phallus inside, holotype, genitalia slide no. AD969 <bold>73</bold> phallus, paratype, genitalia slide no. AD970 <bold>74</bold> socii, holotype, genitalia slide no. AD969 <bold>75</bold> dorsal lobes of valvae and anellus, paratype, genitalia slide no. AD970 <bold>76</bold> lateral view of capsule with phallus inside, holotype, genitalia slide no. AD969 (<named-content xmlns:xlink="http://www.w3.org/1999/xlink" content-type="dwc:institutional_code" xlink:type="simple">ZIN</named-content>).</p></caption><graphic xmlns:xlink="http://www.w3.org/1999/xlink" xlink:href="zookeys-970-117-g010.jpg" position="float" orientation="portrait" xlink:type="simple" id="oo_455144.jpg"><uri content-type="original_file" xlink:type="simple">https://binary.pensoft.net/fig/455144</uri></graphic></fig></tp:treatment-sec><tp:treatment-sec><!--Section generated to contain objects referenced in tp:taxon-treatment.--><fig id="F7" position="float" orientation="portrait"><object-id xmlns:xlink="http://www.w3.org/1999/xlink" content-type="doi" xlink:type="simple">10.3897/zookeys.970.54801.figures44-49</object-id><object-id xmlns:xlink="http://www.w3.org/1999/xlink" content-type="arpha" xlink:type="simple">963C76ED-5D94-566F-8AB9-BCE002CCE0CB</object-id><label>Figures 44–49.</label><caption><p>Adults of <italic><tp:taxon-name><tp:taxon-name-part taxon-name-part-type="genus" reg="Paratischeria">Paratischeria</tp:taxon-name-part></tp:taxon-name></italic> spp. <bold>44</bold><italic><tp:taxon-name><tp:taxon-name-part taxon-name-part-type="genus" reg="Paratischeria">P.</tp:taxon-name-part> <tp:taxon-name-part taxon-name-part-type="species" reg="guarani">guarani</tp:taxon-name-part></tp:taxon-name></italic> sp. nov., male, holotype (<named-content xmlns:xlink="http://www.w3.org/1999/xlink" content-type="dwc:institutional_code" xlink:type="simple">ZIN</named-content>) <bold>45</bold> same, female, paratype (<named-content xmlns:xlink="http://www.w3.org/1999/xlink" content-type="dwc:institutional_code" xlink:type="simple">ZIN</named-content>) <bold>46</bold><italic><tp:taxon-name><tp:taxon-name-part taxon-name-part-type="genus" reg="Paratischeria">P.</tp:taxon-name-part> <tp:taxon-name-part taxon-name-part-type="species" reg="mesoamericana">mesoamericana</tp:taxon-name-part></tp:taxon-name></italic> sp. nov., male, holotype (<named-content xmlns:xlink="http://www.w3.org/1999/xlink" content-type="dwc:institutional_code" xlink:type="simple">ZIN</named-content>) <bold>47</bold><italic><tp:taxon-name><tp:taxon-name-part taxon-name-part-type="genus" reg="Paratischeria">P.</tp:taxon-name-part> <tp:taxon-name-part taxon-name-part-type="species" reg="suprafasciata">suprafasciata</tp:taxon-name-part></tp:taxon-name></italic> sp. nov., female, holotype (<named-content xmlns:xlink="http://www.w3.org/1999/xlink" content-type="dwc:institutional_code" xlink:type="simple">ZIN</named-content>) <bold>48</bold><italic><tp:taxon-name><tp:taxon-name-part taxon-name-part-type="genus" reg="Paratischeria">P.</tp:taxon-name-part> <tp:taxon-name-part taxon-name-part-type="species" reg="mesoamericana">mesoamericana</tp:taxon-name-part></tp:taxon-name></italic> sp. nov., female, paratype (<named-content xmlns:xlink="http://www.w3.org/1999/xlink" content-type="dwc:institutional_code" xlink:type="simple">ZIN</named-content>) <bold>49</bold><italic><tp:taxon-name><tp:taxon-name-part taxon-name-part-type="genus" reg="Paratischeria">P.</tp:taxon-name-part> <tp:taxon-name-part taxon-name-part-type="species" reg="braziliensis">braziliensis</tp:taxon-name-part></tp:taxon-name></italic> sp. nov., male, holotype (<named-content xmlns:xlink="http://www.w3.org/1999/xlink" content-type="dwc:institutional_code" xlink:type="simple">USNM</named-content>).</p></caption><graphic xmlns:xlink="http://www.w3.org/1999/xlink" xlink:href="zookeys-970-117-g007.jpg" position="float" orientation="portrait" xlink:type="simple" id="oo_455141.jpg"><uri content-type="original_file" xlink:type="simple">https://binary.pensoft.net/fig/455141</uri></graphic></fig><fig id="F18" position="float" orientation="portrait"><object-id xmlns:xlink="http://www.w3.org/1999/xlink" content-type="doi" xlink:type="simple">10.3897/zookeys.970.54801.figures116-126</object-id><object-id xmlns:xlink="http://www.w3.org/1999/xlink" content-type="arpha" xlink:type="simple">2E1CB5DE-53F4-539B-8E9E-E0F94F2348BE</object-id><label>Figures 116–126.</label><caption><p>Male genitalia of <italic><tp:taxon-name><tp:taxon-name-part taxon-name-part-type="genus" reg="Paratischeria">Paratischeria</tp:taxon-name-part> <tp:taxon-name-part taxon-name-part-type="species" reg="braziliensis">braziliensis</tp:taxon-name-part></tp:taxon-name></italic> sp. nov. <bold>116</bold> holotype, slide no. AD1004, socii <bold>117</bold> same, apex of valva <bold>118</bold> same, uncus and tegumen <bold>119</bold> same, valva <bold>120, 121</bold> same, vinculum <bold>122–126</bold> same, phallus (<named-content xmlns:xlink="http://www.w3.org/1999/xlink" content-type="dwc:institutional_code" xlink:type="simple">USNM</named-content>).</p></caption><graphic xmlns:xlink="http://www.w3.org/1999/xlink" xlink:href="zookeys-970-117-g018.jpg" position="float" orientation="portrait" xlink:type="simple" id="oo_455152.jpg"><uri content-type="original_file" xlink:type="simple">https://binary.pensoft.net/fig/455152</uri></graphic></fig><fig id="F6" position="float" orientation="portrait"><object-id xmlns:xlink="http://www.w3.org/1999/xlink" content-type="doi" xlink:type="simple">10.3897/zookeys.970.54801.figures38-43</object-id><object-id xmlns:xlink="http://www.w3.org/1999/xlink" content-type="arpha" xlink:type="simple">88C1343A-5865-5763-AC2D-D3A9C783764F</object-id><label>Figures 38–43.</label><caption><p>Adults of <italic><tp:taxon-name><tp:taxon-name-part taxon-name-part-type="genus" reg="Astrotischeria">Astrotischeria</tp:taxon-name-part></tp:taxon-name></italic> spp. <bold>38</bold><italic><tp:taxon-name><tp:taxon-name-part taxon-name-part-type="genus" reg="Astrotischeria">A.</tp:taxon-name-part> <tp:taxon-name-part taxon-name-part-type="species" reg="jociui">jociui</tp:taxon-name-part></tp:taxon-name></italic> sp. nov., male, holotype <bold>39</bold> same, female, paratype <bold>40</bold><italic><tp:taxon-name><tp:taxon-name-part taxon-name-part-type="genus" reg="Astrotischeria">A.</tp:taxon-name-part> <tp:taxon-name-part taxon-name-part-type="species" reg="atlantica">atlantica</tp:taxon-name-part></tp:taxon-name></italic> sp. nov., male, holotype <bold>41</bold> same, female, paratype <bold>42</bold><italic><tp:taxon-name><tp:taxon-name-part taxon-name-part-type="genus" reg="Astrotischeria">A.</tp:taxon-name-part> <tp:taxon-name-part taxon-name-part-type="species" reg="cornuata">cornuata</tp:taxon-name-part></tp:taxon-name></italic> sp. nov., male, holotype <bold>43</bold> same, female, paratype (<named-content xmlns:xlink="http://www.w3.org/1999/xlink" content-type="dwc:institutional_code" xlink:type="simple">ZIN</named-content>).</p></caption><graphic xmlns:xlink="http://www.w3.org/1999/xlink" xlink:href="zookeys-970-117-g006.jpg" position="float" orientation="portrait" xlink:type="simple" id="oo_455140.jpg"><uri content-type="original_file" xlink:type="simple">https://binary.pensoft.net/fig/455140</uri></graphic></fig></tp:treatment-sec></tp:taxon-treatment>
